# Supplementary material for: Compensatory Evolution of Intrinsic Transcription Terminators in Bacillus Cereus
Source: Genome Biol Evol. 2017 Feb 14;9(2):340–9. doi: 10.1093/gbe/evw295 (PMC5381666; doi:10.1093/gbe/evw295)
Supplement: Supplementary Data [file evw295_Supp.zip]

Archive with 4 entries (4 files):
- S1_article_Safina_Mironov_Bazykin_supplementary_figures.doc
- S2_article_Safina_Mironov_Bazykin_supplementary_statistics.docx
- S3_article_Safina_Mironov_Bazykin_supplementary_table.table
- S4_article_Safina_Mironov_Bazykin_supplementary_r_code.r
