# Supplementary material for: Compensatory Evolution of Intrinsic Transcription Terminators in Bacillus Cereus
Source: Genome Biol Evol. 2017 Feb 14;9(2):340–9. doi: 10.1093/gbe/evw295 (PMC5381666; doi:10.1093/gbe/evw295)
Supplement: Supplementary Data [file evw295_Supp.zip › S3_article_Safina_Mironov_Bazykin_supplementary_table.table]

stem_conserved	stem_mismatch	stem_gap	loop_conserved	loop_mismatch	loop_gap	utail_conserved	utail_mismatch	utail_gap	ref_pairs_AT	ref_pairs_GC	ref_pairs_GT	cc_AT_terminal	cc_GC_terminal	cc_GT_terminal	cc_AT_total	cc_GC_total	cc_GT_total	cc_total	cc_terminal	cc_inner_AT_GC_GT	cc_terminal_outer_right_AT_GC_GT	cp_AT_*T	cp_AT_A*	cp_AT_AA	cp_AT_AC	cp_AT_AG	cp_AT_CT	cp_AT_GT	cp_AT_TT	cp_AT_terminal	cp_AT_total	cp_GC_*C	cp_GC_AC	cp_GC_CC	cp_GC_G*	cp_GC_GA	cp_GC_GG	cp_GC_GT	cp_GC_TC	cp_GC_terminal	cp_GC_total	cp_GT_*T	cp_GT_AT	cp_GT_CT	cp_GT_G*	cp_GT_GA	cp_GT_GC	cp_GT_GG	cp_GT_TT
BC0001_gene	18	0	0	8	0	0	11	4	0	5	4	0	0	2	0	5	4	0	9	2	1	1	0	0	0	0	0	0	0	0	0	0	0	0	0	0	0	0	0	0	0	0	0	0	0	0	0	0	0
BC0002_gene	21	1	0	6	2	0	15	0	0	2	5	4	0	1	1	2	5	3	10	2	1	1	0	0	0	0	0	0	0	0	0	0	0	0	0	0	0	0	0	0	0	0	0	0	0	0	0	0	0
BC0006_gene	9	6	1	3	1	2	14	0	1	2	4	1	0	0	0	1	2	0	3	0	0	0	0	0	0	0	0	0	0	0	0	0	0	0	0	0	0	0	1	0	1	1	0	0	0	0	0	0	0
BC0019_gene	13	1	0	3	1	0	15	0	0	1	6	0	0	2	0	1	5	0	6	2	1	1	0	0	0	0	0	0	0	0	0	0	0	1	0	0	0	0	0	0	0	1	0	0	0	0	0	0	0
BC0027_gene	16	5	1	0	3	0	11	4	0	3	5	1	0	0	0	2	5	0	7	0	0	0	0	0	0	0	0	0	0	0	0	0	0	0	0	0	0	0	0	0	0	0	0	0	0	0	0	0	0
BC0028_gene	17	3	0	3	1	0	13	1	1	6	3	1	1	0	0	4	3	0	7	1	1	0	0	0	0	0	0	0	1	1	1	2	0	0	0	0	0	0	0	0	0	0	0	1	0	0	0	0	0
BC0034_gene	14	0	0	4	0	0	16	0	0	4	3	0	1	1	0	4	3	0	7	2	1	1	0	0	0	0	0	0	0	0	0	0	0	0	0	0	0	0	0	0	0	0	0	0	0	0	0	0	0
BC0039_gene	26	0	0	2	2	0	14	1	0	9	4	0	2	0	0	9	4	0	13	2	1	1	0	0	0	0	0	0	0	0	0	0	0	0	0	0	0	0	0	0	0	0	0	0	0	0	0	0	0
BC0041_gene	16	0	0	4	0	0	15	0	0	4	4	0	1	1	0	4	4	0	8	2	1	1	0	0	0	0	0	0	0	0	0	0	0	0	0	0	0	0	0	0	0	0	0	0	0	0	0	0	0
BC0042_gene	22	0	0	4	0	0	15	0	0	7	4	0	2	0	0	7	4	0	11	2	1	1	0	0	0	0	0	0	0	0	0	0	0	0	0	0	0	0	0	0	0	0	0	0	0	0	0	0	0
BC0043_gene	28	0	0	3	0	0	14	1	0	5	4	5	1	1	0	5	4	5	14	2	1	1	0	0	0	0	0	0	0	0	0	0	0	0	0	0	0	0	0	0	0	0	0	0	0	0	0	0	0
BC0046_gene	22	0	0	2	1	0	13	2	0	5	6	0	1	1	0	5	6	0	11	2	1	1	0	0	0	0	0	0	0	0	0	0	0	0	0	0	0	0	0	0	0	0	0	0	0	0	0	0	0
BC0047_gene	16	2	0	4	0	0	13	2	1	4	4	1	0	2	0	3	4	0	7	2	1	1	0	0	0	0	0	0	0	0	0	0	0	0	0	0	0	0	0	0	0	0	0	1	0	0	0	0	0
BC0049_gene	16	0	0	2	3	0	14	1	0	2	6	0	1	1	0	2	6	0	8	2	1	1	0	0	0	0	0	0	0	0	0	0	0	0	0	0	0	0	0	0	0	0	0	0	0	0	0	0	0
BC0051_gene	13	3	0	4	1	0	14	1	0	4	4	0	0	2	0	3	3	0	6	2	1	1	0	0	0	0	0	0	0	0	0	0	0	0	0	0	0	0	0	0	0	0	0	0	0	0	0	0	0
BC0053_gene	17	1	0	4	0	0	11	2	4	4	4	1	1	1	0	4	4	0	8	2	1	1	0	0	0	0	0	0	0	0	0	0	0	0	0	0	0	0	0	0	0	0	1	0	0	0	0	0	0
BC0057_gene	14	0	0	4	1	0	15	1	0	3	4	0	0	2	0	3	4	0	7	2	1	1	0	0	0	0	0	0	0	0	0	0	0	0	0	0	0	0	0	0	0	0	0	0	0	0	0	0	0
BC0059_gene	13	1	0	3	0	0	13	2	0	3	4	0	0	1	0	2	4	0	6	1	0	1	0	0	0	0	0	0	0	0	0	0	0	0	0	0	0	0	0	0	0	0	1	0	0	0	0	0	0
BC0066_gene	17	3	0	2	4	0	14	1	0	2	6	1	0	2	0	0	6	0	6	2	1	1	0	0	0	0	0	0	0	0	0	0	0	0	0	0	0	0	0	0	0	0	0	1	0	0	0	0	0
BC0069_gene	12	2	0	3	1	0	9	5	1	3	4	0	0	1	0	2	4	0	6	1	0	1	0	0	0	0	0	0	0	0	0	0	0	0	0	0	0	0	0	0	0	0	0	0	0	0	0	0	0
BC0072_gene	16	0	0	1	3	0	12	3	1	3	5	0	0	2	0	3	5	0	8	2	1	1	0	0	0	0	0	0	0	0	0	0	0	0	0	0	0	0	0	0	0	0	0	0	0	0	0	0	0
BC0075_gene	15	1	0	3	1	0	14	1	0	3	4	1	1	1	0	3	4	0	7	2	1	1	0	0	0	0	0	0	1	0	0	1	0	0	0	0	0	0	0	0	0	0	0	0	0	0	0	0	0
BC0083_gene	15	1	0	5	0	0	15	0	0	2	5	1	0	1	1	2	4	1	7	2	1	1	0	0	0	0	0	0	0	0	0	0	0	0	0	0	0	0	1	0	0	1	0	0	0	0	0	0	0
BC0084_gene	18	0	0	4	0	0	8	6	1	4	5	0	0	2	0	4	5	0	9	2	1	1	0	0	0	0	0	0	0	0	0	0	0	0	0	0	0	0	0	0	0	0	0	0	0	0	0	0	0
BC0106_gene	13	1	0	2	2	0	12	3	0	0	6	1	0	2	0	0	5	1	6	2	1	1	0	0	0	0	0	0	0	0	0	0	0	0	0	0	0	0	1	0	0	1	0	0	0	0	0	0	0
BC0113_gene	18	0	0	4	0	0	14	1	0	3	4	2	1	1	0	3	4	2	9	2	1	1	0	0	0	0	0	0	0	0	0	0	0	0	0	0	0	0	0	0	0	0	0	0	0	0	0	0	0
BC0114_gene	12	0	0	7	0	3	13	2	1	2	4	0	0	2	0	2	4	0	6	2	1	1	0	0	0	0	0	0	0	0	0	0	0	0	0	0	0	0	0	0	0	0	0	0	0	0	0	0	0
BC0117_gene	27	0	0	4	0	0	15	0	0	4	7	2	0	2	0	4	7	2	13	2	1	1	0	0	0	0	0	0	0	0	0	0	0	0	0	0	0	0	0	0	0	0	0	0	0	0	0	0	0
BC0120_gene	12	0	0	6	0	0	15	0	0	1	5	0	0	2	0	1	5	0	6	2	1	1	0	0	0	0	0	0	0	0	0	0	0	0	0	0	0	0	0	0	0	0	0	0	0	0	0	0	0
BC0124_gene	36	1	0	4	0	0	15	0	0	8	7	2	0	2	0	8	7	2	17	2	1	1	0	0	0	0	0	0	0	0	0	0	0	0	0	0	0	0	0	0	0	0	0	0	0	0	0	0	0
BC0128_gene	13	1	0	3	1	0	14	1	0	2	3	2	0	2	0	1	3	2	6	2	1	1	0	0	0	0	0	0	0	0	0	0	0	0	0	0	0	0	0	0	0	0	1	0	0	0	0	0	0
BC0129_gene	15	3	0	2	0	1	10	5	0	4	5	0	1	1	0	2	5	0	7	2	1	1	0	0	0	0	0	0	0	0	0	0	0	0	0	0	0	0	0	0	0	0	0	0	0	0	0	0	0
BC0165_gene	17	1	0	3	0	0	13	1	1	3	6	0	0	1	0	2	6	0	8	1	0	1	0	0	0	0	0	0	1	0	1	1	0	0	0	0	0	0	0	0	0	0	0	0	0	0	0	0	0
BC0167_gene	11	1	0	7	0	0	12	2	1	2	4	0	1	1	0	1	4	0	5	2	1	1	0	0	0	0	0	0	1	0	0	1	0	0	0	0	0	0	0	0	0	0	0	0	0	0	0	0	0
BC0169_gene	18	8	0	2	2	0	13	2	0	6	5	1	0	0	0	5	3	0	8	0	0	0	0	0	0	0	0	0	0	0	0	0	0	0	0	0	0	0	1	0	0	1	0	0	0	0	0	0	0
BC0170_gene	21	5	0	2	3	0	11	4	0	5	6	0	0	1	0	4	5	0	9	1	0	1	0	1	0	0	0	0	0	0	0	1	0	0	0	0	0	0	0	0	0	0	0	0	0	0	0	0	0
BC0184_gene	13	3	0	3	1	0	12	2	1	3	3	1	0	1	0	1	3	1	5	1	0	1	0	0	0	0	0	0	1	0	0	1	0	0	0	0	0	0	0	0	0	0	0	0	0	0	0	0	0
BC0185_gene	12	0	0	4	0	0	15	0	0	3	3	0	1	1	0	3	3	0	6	2	1	1	0	0	0	0	0	0	0	0	0	0	0	0	0	0	0	0	0	0	0	0	0	0	0	0	0	0	0
BC0188_gene	14	0	0	3	2	0	15	0	0	2	5	0	0	2	0	2	5	0	7	2	1	1	0	0	0	0	0	0	0	0	0	0	0	0	0	0	0	0	0	0	0	0	0	0	0	0	0	0	0
BC0195_gene	22	4	0	0	4	0	11	3	2	7	6	0	0	2	0	5	6	0	11	2	1	1	0	0	0	0	0	0	0	0	0	0	0	0	0	0	0	0	0	0	0	0	0	0	0	0	0	0	0
BC0203_gene	16	0	0	1	2	0	12	3	2	4	4	0	1	1	0	4	4	0	8	2	1	1	0	0	0	0	0	0	0	0	0	0	0	0	0	0	0	0	0	0	0	0	0	0	0	0	0	0	0
BC0204_gene	23	3	0	2	3	2	12	2	1	9	4	0	1	1	0	8	3	0	11	2	1	1	0	0	0	0	0	0	0	0	0	0	0	0	0	0	0	0	1	0	0	1	0	0	0	0	0	0	0
BC0205_gene	16	2	0	3	1	0	12	3	0	5	4	0	1	1	0	4	3	0	7	2	1	1	0	0	0	0	0	0	1	0	0	1	0	0	0	0	0	0	1	0	0	1	0	0	0	0	0	0	0
BC0212_gene	18	0	0	2	2	0	10	4	1	4	5	0	0	2	0	4	5	0	9	2	1	1	0	0	0	0	0	0	0	0	0	0	0	0	0	0	0	0	0	0	0	0	0	0	0	0	0	0	0
BC0217_gene	12	2	0	4	1	2	6	5	6	2	5	0	0	0	0	2	3	0	5	0	0	0	0	0	0	0	0	0	0	0	0	0	0	1	0	1	0	0	0	0	2	2	0	0	0	0	0	0	0
BC0220_gene	14	2	0	2	1	1	13	2	0	3	4	1	0	1	0	2	4	0	6	1	0	1	0	0	0	1	0	0	0	0	0	1	0	0	0	0	0	0	0	0	0	0	1	0	0	0	0	0	0
BC0224_gene	13	1	0	5	1	0	15	0	0	4	3	0	0	2	0	3	3	0	6	2	1	1	0	0	0	0	0	0	1	0	0	1	0	0	0	0	0	0	0	0	0	0	0	0	0	0	0	0	0
BC0226_gene	16	0	0	8	0	0	14	1	0	2	6	0	0	2	0	2	6	0	8	2	1	1	0	0	0	0	0	0	0	0	0	0	0	0	0	0	0	0	0	0	0	0	0	0	0	0	0	0	0
BC0228_gene	16	0	0	8	0	0	6	9	0	2	6	0	0	2	0	2	6	0	8	2	1	1	0	0	0	0	0	0	0	0	0	0	0	0	0	0	0	0	0	0	0	0	0	0	0	0	0	0	0
BC0230_gene	23	5	0	4	2	0	13	2	1	8	5	1	1	0	0	7	4	0	11	1	0	1	0	0	0	1	0	0	0	0	0	1	0	0	0	0	0	0	0	0	0	0	0	0	0	0	0	0	0
BC0232_gene	18	2	0	3	1	0	13	1	2	4	5	1	0	1	0	3	5	0	8	1	0	1	0	0	0	0	0	0	1	0	0	1	0	0	0	0	0	0	0	0	0	0	0	1	0	0	0	0	0
BC0233_gene	14	4	0	3	3	0	13	2	1	4	5	0	0	1	0	2	4	0	6	1	0	1	1	0	0	0	0	0	1	0	0	2	0	0	0	0	0	0	0	0	0	0	0	0	0	0	0	0	0
BC0235_gene	16	4	0	0	3	0	10	4	2	2	7	1	0	1	0	2	6	0	8	1	0	1	0	0	0	0	0	0	0	0	0	0	0	0	0	0	0	0	0	0	0	0	0	0	0	0	0	0	0
BC0236_gene	18	0	0	3	1	3	9	7	2	5	4	0	2	0	0	5	4	0	9	2	1	1	0	0	0	0	0	0	0	0	0	0	0	0	0	0	0	0	0	0	0	0	0	0	0	0	0	0	0
BC0237_gene	16	0	0	3	1	3	13	2	0	4	4	0	1	1	0	4	4	0	8	2	1	1	0	0	0	0	0	0	0	0	0	0	0	0	0	0	0	0	0	0	0	0	0	0	0	0	0	0	0
BC0245_gene	18	4	0	1	2	2	13	1	1	6	5	0	0	0	0	3	4	0	7	0	0	0	0	1	0	2	0	0	0	0	1	3	0	1	0	0	0	0	0	0	1	1	0	0	0	0	0	0	0
BC0246_gene	18	4	0	1	2	2	13	2	3	6	5	0	0	0	0	3	4	0	7	0	0	0	1	0	0	0	0	0	2	0	1	3	0	0	0	0	0	0	1	0	1	1	0	0	0	0	0	0	0
BC0251_gene	28	4	0	5	2	0	11	4	0	9	4	3	0	1	1	6	4	2	12	2	1	1	0	0	0	0	0	0	1	0	0	1	0	0	0	0	0	0	0	0	0	0	0	0	0	0	0	0	0
BC0252_gene	22	2	0	1	5	0	15	2	0	5	6	0	1	0	0	4	6	0	10	1	0	1	1	0	0	0	0	0	0	0	0	1	0	0	0	0	0	0	0	0	0	0	0	0	0	0	0	0	0
BC0254_gene	16	2	0	5	2	2	11	4	1	2	6	1	0	1	0	2	5	0	7	1	1	0	0	0	0	0	0	0	1	0	0	1	0	1	0	0	0	0	0	0	1	1	0	0	0	0	0	0	0
BC0259_gene	18	2	0	3	2	0	13	2	0	4	5	0	0	1	0	4	5	0	9	1	0	1	0	0	0	0	0	0	0	0	0	0	0	0	0	0	0	0	0	0	0	0	0	0	0	0	0	0	0
BC0263_gene	18	0	0	8	1	0	15	0	0	3	6	0	0	2	0	3	6	0	9	2	1	1	0	0	0	0	0	0	0	0	0	0	0	0	0	0	0	0	0	0	0	0	0	0	0	0	0	0	0
BC0266_gene	16	0	0	6	0	0	15	0	0	3	4	1	1	1	0	3	4	1	8	2	1	1	0	0	0	0	0	0	0	0	0	0	0	0	0	0	0	0	0	0	0	0	0	0	0	0	0	0	0
BC0267_gene	12	0	0	5	1	0	10	5	1	2	4	0	0	2	0	2	4	0	6	2	1	1	0	0	0	0	0	0	0	0	0	0	0	0	0	0	0	0	0	0	0	0	0	0	0	0	0	0	0
BC0289_gene	20	2	0	4	0	0	14	1	0	6	4	1	0	2	0	5	4	0	9	2	1	1	0	0	0	0	0	0	1	0	0	1	0	0	0	0	0	0	0	0	0	0	1	0	0	0	0	0	0
BC0291_gene	16	0	0	6	0	0	14	1	0	2	6	0	0	2	0	2	6	0	8	2	1	1	0	0	0	0	0	0	0	0	0	0	0	0	0	0	0	0	0	0	0	0	0	0	0	0	0	0	0
BC0292_gene	16	0	0	6	0	0	13	2	0	2	6	0	0	2	0	2	6	0	8	2	1	1	0	0	0	0	0	0	0	0	0	0	0	0	0	0	0	0	0	0	0	0	0	0	0	0	0	0	0
BC0337_gene	24	0	0	6	0	0	13	2	0	4	5	3	0	1	1	4	5	3	12	2	1	1	0	0	0	0	0	0	0	0	0	0	0	0	0	0	0	0	0	0	0	0	0	0	0	0	0	0	0
BC0342_gene	13	3	0	3	2	0	11	4	0	3	5	0	0	2	0	2	4	0	6	2	1	1	0	0	0	0	0	0	0	0	0	0	0	0	0	1	0	0	0	0	0	1	0	0	0	0	0	0	0
BC0343_gene	16	4	0	1	3	0	14	1	1	7	3	0	1	1	0	6	2	0	8	2	1	1	0	0	0	0	0	0	0	0	0	0	0	0	0	0	0	0	0	0	0	0	0	0	0	0	0	0	0
BC0352_gene	10	0	0	6	0	0	14	1	0	1	4	0	0	2	0	1	4	0	5	2	1	1	0	0	0	0	0	0	0	0	0	0	0	0	0	0	0	0	0	0	0	0	0	0	0	0	0	0	0
BC0354_gene	26	2	0	3	2	0	11	2	2	9	5	0	0	2	0	8	5	0	13	2	1	1	0	0	0	0	0	0	0	0	0	0	0	0	0	0	0	0	0	0	0	0	0	0	0	0	0	0	0
BC0361_gene	17	1	0	5	1	0	13	3	0	4	4	1	2	0	0	4	4	0	8	2	1	1	0	0	0	0	0	0	0	0	0	0	0	0	0	0	0	0	0	0	0	0	1	0	0	0	0	0	0
BC0374_gene	15	1	0	2	2	0	7	4	13	2	5	1	1	1	0	2	4	1	7	2	1	1	0	0	0	0	0	0	0	0	0	0	0	0	0	0	0	0	1	0	0	1	0	0	0	0	0	0	0
BC0383_gene	24	0	0	1	2	0	14	1	0	8	4	0	1	1	0	8	4	0	12	2	1	1	0	0	0	0	0	0	0	0	0	0	0	0	0	0	0	0	0	0	0	0	0	0	0	0	0	0	0
BC0392_gene	13	3	0	2	2	0	9	6	0	3	5	0	0	1	0	2	4	0	6	1	1	0	0	0	0	0	0	0	0	0	0	0	0	0	0	0	0	0	1	0	1	1	0	0	0	0	0	0	0
BC0396_gene	13	1	0	4	2	1	11	4	0	3	4	0	0	2	0	2	4	0	6	2	1	1	0	0	0	0	0	0	0	0	0	0	0	0	0	0	0	0	0	0	0	0	0	0	0	0	0	0	0
BC0399_gene	17	5	0	1	6	0	11	4	0	7	4	0	1	1	0	4	3	0	7	2	1	1	0	0	0	1	0	0	2	0	0	3	0	0	0	0	0	0	0	0	0	0	0	0	0	0	0	0	0
BC0415_gene	18	0	0	6	4	1	14	0	1	4	5	0	1	1	0	4	5	0	9	2	1	1	0	0	0	0	0	0	0	0	0	0	0	0	0	0	0	0	0	0	0	0	0	0	0	0	0	0	0
BC0416_gene	18	0	0	4	2	0	13	2	1	4	5	0	0	2	0	4	5	0	9	2	1	1	0	0	0	0	0	0	0	0	0	0	0	0	0	0	0	0	0	0	0	0	0	0	0	0	0	0	0
BC0433_gene	14	2	0	7	1	0	10	4	1	3	4	1	0	1	0	2	4	0	6	1	0	1	0	0	1	0	0	0	0	0	1	1	0	0	0	0	0	0	0	0	0	0	0	1	0	0	0	0	0
BC0434_gene	11	3	0	1	3	0	6	8	1	2	5	0	0	1	0	0	5	0	5	1	0	1	0	0	0	0	0	0	1	0	0	1	0	0	0	0	0	0	0	0	0	0	0	0	0	0	0	0	0
BC0443_gene	22	10	1	1	5	0	10	4	1	11	4	1	1	0	0	7	1	0	8	1	1	0	2	1	1	0	0	0	0	0	1	4	1	0	0	0	0	0	1	0	0	2	0	0	0	0	0	0	0
BC0444_gene	16	0	0	3	0	0	15	0	0	4	4	0	1	1	0	4	4	0	8	2	1	1	0	0	0	0	0	0	0	0	0	0	0	0	0	0	0	0	0	0	0	0	0	0	0	0	0	0	0
BC0821_gene	13	3	0	3	2	0	10	3	2	4	3	1	0	2	0	3	2	0	5	2	1	1	1	0	0	0	0	0	0	0	0	1	0	0	0	0	0	0	1	0	0	1	1	0	0	0	0	0	0
BC0825_gene	15	1	0	5	1	0	14	1	0	3	4	1	1	1	0	3	4	0	7	2	1	1	0	0	0	0	0	0	0	0	0	0	0	0	0	0	0	0	0	0	0	0	0	0	0	0	0	1	0
BC0826_gene	15	1	0	5	1	0	14	0	1	3	4	0	1	1	0	3	4	0	7	2	1	1	0	0	0	0	0	0	0	0	0	0	0	0	0	0	0	0	0	0	0	0	0	0	0	0	0	0	0
BC0835_gene	17	3	0	2	4	0	14	1	0	3	7	0	1	0	0	2	5	0	7	1	0	1	0	0	0	1	0	0	0	0	0	1	0	0	0	0	0	0	2	0	1	2	0	0	0	0	0	0	0
BC0838_gene	18	4	0	2	1	0	10	3	4	4	4	3	0	1	1	3	4	1	8	2	1	1	0	0	0	0	0	0	0	0	0	0	0	0	0	0	0	0	0	0	0	0	0	1	0	0	0	0	0
BC0843_gene	18	2	0	2	1	0	15	0	1	6	3	0	1	0	0	6	2	0	8	1	1	0	0	0	0	0	0	0	0	0	0	0	0	0	0	0	0	0	1	0	1	1	0	0	0	0	0	0	0
BC0846_gene	16	0	0	5	2	0	13	2	0	3	4	0	1	1	0	3	4	0	7	2	1	1	0	0	0	0	0	0	0	0	0	0	0	0	0	0	0	0	0	0	0	0	0	0	0	0	0	0	0
BC0854_gene	20	2	0	2	2	0	12	3	0	5	4	2	1	0	0	4	3	2	9	1	0	1	0	0	0	0	0	0	1	0	1	1	0	0	0	0	0	0	1	0	0	1	0	0	0	0	0	0	0
BC0864_gene	16	8	1	3	1	1	10	4	1	5	6	0	0	1	0	3	3	0	6	1	0	1	1	1	0	0	0	0	0	0	0	2	0	0	0	1	0	0	0	0	0	1	0	0	0	0	0	0	0
BC0865_gene	24	0	0	5	0	0	13	2	0	4	6	2	0	2	0	4	6	2	12	2	1	1	0	0	0	0	0	0	0	0	0	0	0	0	0	0	0	0	0	0	0	0	0	0	0	0	0	0	0
BC0874_gene	19	3	0	4	0	0	15	0	0	4	7	0	0	1	0	3	6	0	9	1	0	1	0	0	0	0	0	0	0	0	0	0	0	0	0	0	0	0	1	0	1	1	0	0	0	0	0	0	0
BC0875_gene	19	3	0	4	0	0	12	3	0	4	7	0	0	1	0	3	6	0	9	1	0	1	0	0	0	0	0	0	0	0	0	0	0	1	0	0	0	0	0	0	1	1	0	0	0	0	0	0	0
BC0876_gene	17	1	0	4	4	0	14	1	0	4	5	0	0	1	0	3	5	0	8	1	0	1	1	0	0	0	0	0	0	0	1	1	0	0	0	0	0	0	0	0	0	0	0	0	0	0	0	0	0
BC0877_gene	17	1	0	4	4	0	14	1	0	4	5	0	0	1	0	3	5	0	8	1	0	1	0	1	0	0	0	0	0	0	1	1	0	0	0	0	0	0	0	0	0	0	0	0	0	0	0	0	0
BC0886_gene	13	1	0	3	0	1	8	7	3	2	4	1	0	1	0	2	4	0	6	1	0	1	0	0	0	0	0	0	0	0	0	0	0	0	0	0	0	0	0	0	0	0	0	1	0	0	0	0	0
BC0899_gene	21	3	4	1	2	0	10	5	0	6	5	0	0	1	0	6	4	0	10	1	0	1	0	0	0	0	0	0	0	0	0	0	0	1	0	0	0	0	0	0	0	1	0	0	0	0	0	0	0
BC0989_gene	16	0	0	3	2	0	7	7	2	4	4	0	1	1	0	4	4	0	8	2	1	1	0	0	0	0	0	0	0	0	0	0	0	0	0	0	0	0	0	0	0	0	0	0	0	0	0	0	0
BC1009_gene	13	0	1	5	1	0	12	4	0	2	4	0	1	0	0	2	4	0	6	1	1	0	0	0	0	0	0	0	0	0	0	0	0	0	0	0	0	0	0	0	0	0	0	0	0	0	0	0	0
BC1017_gene	12	0	0	5	0	0	14	0	1	2	4	0	0	2	0	2	4	0	6	2	1	1	0	0	0	0	0	0	0	0	0	0	0	0	0	0	0	0	0	0	0	0	0	0	0	0	0	0	0
BC1018_gene	12	0	0	5	0	0	14	1	0	2	4	0	0	2	0	2	4	0	6	2	1	1	0	0	0	0	0	0	0	0	0	0	0	0	0	0	0	0	0	0	0	0	0	0	0	0	0	0	0
BC1021_gene	25	1	0	3	3	2	3	11	4	5	5	3	0	0	2	4	5	3	12	2	1	1	0	0	0	0	0	0	0	0	0	0	0	0	0	0	0	0	0	0	0	0	0	0	0	0	0	0	0
BC1025_gene	28	2	0	1	4	0	8	4	5	6	6	3	0	1	0	6	5	2	13	1	1	0	0	0	0	0	0	0	0	0	0	0	0	0	0	0	0	0	1	0	1	1	0	1	0	0	0	0	0
BC1045_gene	20	0	0	5	0	1	15	0	0	4	6	0	0	2	0	4	6	0	10	2	1	1	0	0	0	0	0	0	0	0	0	0	0	0	0	0	0	0	0	0	0	0	0	0	0	0	0	0	0
BC1048_gene	21	1	0	3	2	0	15	0	0	5	6	0	0	2	0	4	6	0	10	2	1	1	0	0	0	0	0	0	1	0	0	1	0	0	0	0	0	0	0	0	0	0	0	0	0	0	0	0	0
BC1077_gene	15	1	0	6	1	0	13	2	0	4	3	1	0	2	0	3	3	1	7	2	1	1	0	0	0	0	0	0	1	0	0	1	0	0	0	0	0	0	0	0	0	0	0	0	0	0	0	0	0
BC1083_gene	18	2	0	3	0	0	11	3	1	4	5	1	0	2	0	2	5	1	8	2	1	1	0	0	0	2	0	0	0	0	0	2	0	0	0	0	0	0	0	0	0	0	0	0	0	0	0	0	0
BC1128_gene	16	6	0	1	2	1	9	6	0	3	7	0	1	1	0	1	5	0	6	2	1	1	0	1	0	0	0	0	0	0	0	1	0	1	0	0	0	0	1	0	0	2	0	0	0	0	0	0	0
BC1131_gene	13	1	0	1	3	0	9	5	3	2	5	0	0	1	0	2	4	0	6	1	1	0	0	0	0	0	0	0	0	0	0	0	0	0	0	0	0	0	1	0	1	1	0	0	0	0	0	0	0
BC1136_gene	13	1	0	2	4	0	10	4	1	3	3	1	0	2	0	3	3	0	6	2	1	1	1	0	0	0	0	0	0	0	0	1	0	0	0	0	0	0	0	0	0	0	0	0	0	0	0	0	0
BC1146_gene	13	3	0	3	1	0	14	1	0	2	5	0	0	1	0	2	4	0	6	1	0	1	0	0	0	0	0	0	0	0	0	0	0	0	0	0	0	0	0	0	0	0	0	0	0	0	0	0	0
BC1147_gene	17	2	1	0	4	1	8	5	2	5	4	0	0	0	0	4	3	0	7	0	0	0	0	0	0	0	0	0	1	0	0	1	0	0	0	0	0	0	1	0	1	1	0	0	0	0	0	0	0
BC1148_gene	17	2	1	0	4	1	8	6	1	5	4	0	0	0	0	4	3	0	7	0	0	0	0	0	0	1	0	0	0	0	0	1	0	1	0	0	0	0	0	0	1	1	0	0	0	0	0	0	0
BC1149_gene	15	5	0	5	4	0	11	4	0	4	6	0	0	2	0	2	5	0	7	2	1	1	1	0	0	0	0	0	0	0	0	1	0	0	0	0	0	0	0	0	0	0	0	0	0	0	0	0	0
BC1150_gene	26	1	3	7	3	0	10	5	0	6	6	0	0	2	0	6	5	0	11	2	1	1	0	0	0	0	0	0	0	0	0	0	1	0	0	0	0	0	0	0	0	1	0	0	0	0	0	0	0
BC1163_gene	15	1	0	3	1	0	13	2	0	3	5	0	0	1	0	2	5	0	7	1	0	1	1	0	0	0	0	0	0	0	1	1	0	0	0	0	0	0	0	0	0	0	0	0	0	0	0	0	0
BC1164_gene	15	1	0	3	1	0	13	2	0	3	5	0	0	1	0	2	5	0	7	1	0	1	0	1	0	0	0	0	0	0	1	1	0	0	0	0	0	0	0	0	0	0	0	0	0	0	0	0	0
BC1167_gene	16	0	0	2	2	0	9	5	1	3	5	0	1	1	0	3	5	0	8	2	1	1	0	0	0	0	0	0	0	0	0	0	0	0	0	0	0	0	0	0	0	0	0	0	0	0	0	0	0
BC1169_gene	22	0	0	3	0	0	7	2	6	5	5	0	2	0	0	5	5	0	10	2	1	1	0	0	0	0	0	0	0	0	0	0	0	0	0	0	0	0	0	0	0	0	0	0	0	0	0	0	0
BC1176_gene	10	0	0	2	2	0	10	4	2	0	5	0	0	2	0	0	5	0	5	2	1	1	0	0	0	0	0	0	0	0	0	0	0	0	0	0	0	0	0	0	0	0	0	0	0	0	0	0	0
BC1186_gene	10	0	0	1	5	1	9	2	5	1	4	0	0	2	0	1	4	0	5	2	1	1	0	0	0	0	0	0	0	0	0	0	0	0	0	0	0	0	0	0	0	0	0	0	0	0	0	0	0
BC1188_gene	21	2	0	3	0	0	15	0	0	7	4	0	1	1	0	6	3	0	9	2	1	1	0	0	0	0	1	0	0	0	0	1	0	0	0	0	0	0	1	0	0	1	0	0	0	0	0	0	0
BC1190_gene	18	0	0	8	0	0	15	0	0	4	5	0	0	2	0	4	5	0	9	2	1	1	0	0	0	0	0	0	0	0	0	0	0	0	0	0	0	0	0	0	0	0	0	0	0	0	0	0	0
BC1191_gene	18	0	0	6	1	0	13	2	1	4	5	0	0	2	0	4	5	0	9	2	1	1	0	0	0	0	0	0	0	0	0	0	0	0	0	0	0	0	0	0	0	0	0	0	0	0	0	0	0
BC1194_gene	18	0	0	4	0	0	14	1	0	3	6	0	0	2	0	3	6	0	9	2	1	1	0	0	0	0	0	0	0	0	0	0	0	0	0	0	0	0	0	0	0	0	0	0	0	0	0	0	0
BC1200_gene	29	1	0	4	4	0	14	0	1	10	5	0	1	1	0	9	5	0	14	2	1	1	0	0	0	0	0	0	1	0	0	1	0	0	0	0	0	0	0	0	0	0	0	0	0	0	0	0	0
BC1216_gene	20	0	0	6	2	0	11	4	1	5	5	0	0	2	0	5	5	0	10	2	1	1	0	0	0	0	0	0	0	0	0	0	0	0	0	0	0	0	0	0	0	0	0	0	0	0	0	0	0
BC1218_gene	20	0	0	1	2	0	15	0	0	5	5	0	1	1	0	5	5	0	10	2	1	1	0	0	0	0	0	0	0	0	0	0	0	0	0	0	0	0	0	0	0	0	0	0	0	0	0	0	0
BC1221_gene	21	1	0	0	3	2	13	1	4	6	5	0	0	1	0	5	5	0	10	1	0	1	1	0	0	0	0	0	0	0	1	1	0	0	0	0	0	0	0	0	0	0	0	0	0	0	0	0	0
BC1230_gene	15	1	0	0	4	0	12	3	0	3	5	0	0	1	0	2	5	0	7	1	0	1	0	0	0	1	0	0	0	0	1	1	0	0	0	0	0	0	0	0	0	0	0	0	0	0	0	0	0
BC1238_gene	16	0	0	2	1	1	11	4	0	3	4	1	0	2	0	3	4	1	8	2	1	1	0	0	0	0	0	0	0	0	0	0	0	0	0	0	0	0	0	0	0	0	0	0	0	0	0	0	0
BC1240_gene	14	2	0	1	2	1	11	4	0	4	4	0	1	0	0	3	3	0	6	1	0	1	0	0	0	0	0	0	1	0	1	1	0	0	0	0	0	0	1	0	0	1	0	0	0	0	0	0	0
BC1248_gene	15	1	0	0	5	0	10	5	1	1	7	0	0	1	0	1	6	0	7	1	0	1	0	0	0	0	0	0	0	0	0	0	0	1	0	0	0	0	0	0	1	1	0	0	0	0	0	0	0
BC1251_gene	21	3	0	1	2	0	7	2	6	6	5	0	0	0	0	6	4	0	10	0	0	0	0	0	0	0	0	0	0	0	0	0	0	0	0	1	0	0	0	0	1	1	0	0	0	0	0	0	0
BC1276_gene	15	1	0	13	1	0	16	0	1	4	3	1	1	0	1	4	2	1	7	2	2	0	0	0	0	0	0	0	0	0	0	0	0	0	0	0	0	0	0	0	0	0	0	0	0	0	0	0	0
BC1281_gene	9	1	0	0	4	1	12	1	3	0	5	0	0	2	0	0	4	0	4	2	1	1	0	0	0	0	0	0	0	0	0	0	0	0	0	0	0	0	1	0	0	1	0	0	0	0	0	0	0
BC1285_gene	14	0	0	5	1	0	14	1	0	2	5	0	0	2	0	2	5	0	7	2	1	1	0	0	0	0	0	0	0	0	0	0	0	0	0	0	0	0	0	0	0	0	0	0	0	0	0	0	0
BC1289_gene	22	0	0	2	1	0	15	0	0	6	4	1	2	0	0	6	4	1	11	2	1	1	0	0	0	0	0	0	0	0	0	0	0	0	0	0	0	0	0	0	0	0	0	0	0	0	0	0	0
BC1290_gene	25	7	0	3	1	0	11	4	0	10	6	0	1	1	0	7	4	0	11	2	1	1	0	1	0	1	0	0	0	0	0	2	0	1	0	0	0	0	0	0	0	1	0	0	0	0	0	0	0
BC1291_gene	14	4	0	0	3	0	15	0	1	5	4	0	1	0	0	4	3	0	7	1	0	1	0	0	0	0	0	0	0	0	0	0	0	0	0	0	0	0	0	0	0	0	0	0	0	0	0	0	0
BC1292_gene	16	2	0	6	0	0	13	2	0	3	4	2	1	1	0	2	4	1	7	2	1	1	0	0	0	0	0	0	1	0	0	1	0	0	0	0	0	0	1	0	0	1	0	0	0	0	0	0	0
BC1294_gene	22	0	0	2	1	0	15	0	0	6	5	0	1	1	0	6	5	0	11	2	1	1	0	0	0	0	0	0	0	0	0	0	0	0	0	0	0	0	0	0	0	0	0	0	0	0	0	0	0
BC1295_gene	22	0	0	2	1	0	13	2	0	6	5	0	1	1	0	6	5	0	11	2	1	1	0	0	0	0	0	0	0	0	0	0	0	0	0	0	0	0	0	0	0	0	0	0	0	0	0	0	0
BC1301_gene	18	2	0	3	0	0	10	5	0	6	3	1	1	1	0	5	3	0	8	2	1	1	0	0	0	0	0	0	0	0	0	0	0	0	0	0	0	0	0	0	0	0	0	1	0	0	0	0	0
BC1305_gene	15	1	0	5	0	0	13	1	1	1	6	1	0	1	0	1	6	0	7	1	0	1	0	0	0	0	0	0	1	0	1	1	0	0	0	0	0	0	0	0	0	0	0	0	0	0	0	0	0
BC1307_gene	18	0	0	0	3	0	14	0	1	5	4	0	1	1	0	5	4	0	9	2	1	1	0	0	0	0	0	0	0	0	0	0	0	0	0	0	0	0	0	0	0	0	0	0	0	0	0	0	0
BC1308_gene	18	0	0	0	3	0	10	5	0	5	4	0	1	1	0	5	4	0	9	2	1	1	0	0	0	0	0	0	0	0	0	0	0	0	0	0	0	0	0	0	0	0	0	0	0	0	0	0	0
BC1309_gene	13	1	0	4	0	0	10	5	0	2	5	0	1	1	0	2	4	0	6	2	1	1	0	0	0	0	0	0	0	0	0	0	0	0	0	0	0	0	1	0	0	1	0	0	0	0	0	0	0
BC1311_gene	15	1	0	4	1	0	14	1	0	3	5	0	0	1	0	2	5	0	7	1	0	1	1	0	0	0	0	0	0	0	1	1	0	0	0	0	0	0	0	0	0	0	0	0	0	0	0	0	0
BC1312_gene	15	1	0	2	2	1	14	1	1	4	4	0	1	1	0	4	3	0	7	2	1	1	0	0	0	0	0	0	0	0	0	0	0	0	0	0	0	0	1	0	0	1	0	0	0	0	0	0	0
BC1317_gene	19	0	0	6	0	0	14	1	2	4	5	0	0	2	0	4	5	0	9	2	1	1	0	0	0	0	0	0	0	0	0	0	0	0	0	0	0	0	0	0	0	0	0	0	0	0	0	0	0
BC1318_gene	20	0	0	2	2	1	14	1	1	5	4	1	1	1	0	5	4	1	10	2	1	1	0	0	0	0	0	0	0	0	0	0	0	0	0	0	0	0	0	0	0	0	0	0	0	0	0	0	0
BC1321_gene	24	0	0	1	2	0	12	2	1	7	5	0	1	1	0	7	5	0	12	2	1	1	0	0	0	0	0	0	0	0	0	0	0	0	0	0	0	0	0	0	0	0	0	0	0	0	0	0	0
BC1322_gene	20	0	0	4	0	1	14	1	0	5	5	0	2	0	0	5	5	0	10	2	1	1	0	0	0	0	0	0	0	0	0	0	0	0	0	0	0	0	0	0	0	0	0	0	0	0	0	0	0
BC1337_gene	16	2	0	4	1	1	13	2	5	4	4	1	1	1	0	3	4	0	7	2	1	1	0	0	0	0	0	0	1	0	0	1	0	0	0	0	0	0	0	0	0	0	0	1	0	0	0	0	0
BC1339_gene	14	0	0	3	1	0	10	4	2	3	4	0	0	2	0	3	4	0	7	2	1	1	0	0	0	0	0	0	0	0	0	0	0	0	0	0	0	0	0	0	0	0	0	0	0	0	0	0	0
BC1340_gene	16	0	0	4	1	0	15	0	0	4	4	0	1	1	0	4	4	0	8	2	1	1	0	0	0	0	0	0	0	0	0	0	0	0	0	0	0	0	0	0	0	0	0	0	0	0	0	0	0
BC1344_gene	16	4	0	0	3	0	15	0	0	4	6	0	1	1	0	4	4	0	8	2	1	1	0	0	0	0	0	0	0	0	0	0	0	0	0	0	0	0	0	0	0	0	0	0	0	0	0	0	0
BC1345_gene	16	4	0	0	3	0	13	2	0	4	6	0	1	1	0	4	4	0	8	2	1	1	0	0	0	0	0	0	0	0	0	0	0	0	0	0	0	0	0	0	0	0	0	0	0	0	0	0	0
BC1348_gene	19	3	0	4	0	0	12	1	2	6	5	0	1	1	0	3	5	0	8	2	1	1	0	1	0	0	0	0	2	0	0	3	0	0	0	0	0	0	0	0	0	0	0	0	0	0	0	0	0
BC1349_gene	19	3	0	4	0	0	15	0	0	6	5	0	1	1	0	3	5	0	8	2	1	1	1	0	0	2	0	0	0	0	0	3	0	0	0	0	0	0	0	0	0	0	0	0	0	0	0	0	0
BC1360_gene	17	1	0	4	0	0	14	1	0	3	5	0	2	0	0	3	4	0	7	2	1	1	0	0	0	0	0	0	0	0	0	0	0	0	0	0	0	0	1	0	0	1	0	0	0	0	0	0	0
BC1361_gene	14	0	0	0	4	1	13	2	0	3	4	0	0	2	0	3	4	0	7	2	1	1	0	0	0	0	0	0	0	0	0	0	0	0	0	0	0	0	0	0	0	0	0	0	0	0	0	0	0
BC1362_gene	14	1	1	0	3	0	14	1	1	3	4	0	0	1	0	3	4	0	7	1	0	1	0	0	0	0	0	0	0	0	0	0	0	0	0	0	0	0	0	0	0	0	0	0	0	0	0	0	0
BC2196_gene	20	2	0	1	3	1	13	2	0	6	5	0	1	1	0	5	5	0	10	2	1	1	0	0	0	0	0	0	0	0	0	0	0	0	0	0	0	0	0	0	0	0	0	0	0	0	0	0	0
BC2198_gene	13	1	0	8	0	0	8	7	1	3	4	0	1	0	0	2	4	0	6	1	0	1	0	0	0	0	1	0	0	0	1	1	0	0	0	0	0	0	0	0	0	0	0	0	0	0	0	0	0
BC2199_gene	15	3	0	1	2	1	15	0	0	4	4	1	0	1	0	2	4	0	6	1	0	1	0	0	0	1	0	0	0	0	1	1	0	0	0	0	0	0	0	0	0	0	0	1	0	0	0	1	0
BC2200_gene	22	0	0	3	1	1	14	1	0	7	4	0	1	1	0	7	4	0	11	2	1	1	0	0	0	0	0	0	0	0	0	0	0	0	0	0	0	0	0	0	0	0	0	0	0	0	0	0	0
BC2202_gene	14	4	0	0	3	7	12	1	3	4	5	0	0	1	0	1	5	0	6	1	1	0	0	0	0	0	1	0	1	0	0	2	0	0	0	0	0	0	0	0	0	0	0	0	0	0	0	0	0
BC2206_gene	11	1	2	4	1	0	8	7	3	2	4	0	1	0	0	2	4	0	6	1	1	0	0	0	0	0	0	0	0	0	0	0	0	0	0	0	0	0	0	0	0	0	0	0	0	0	0	0	0
BC2209_gene	7	3	0	5	2	0	14	1	1	0	4	1	0	1	0	0	3	0	3	1	0	1	1	0	0	0	0	0	0	0	0	1	0	0	0	0	0	0	0	0	0	0	0	0	0	0	0	0	0
BC2211_gene	19	1	0	5	0	2	10	4	1	5	3	2	1	1	0	5	3	1	9	2	1	1	0	0	0	0	0	0	0	0	0	0	0	0	0	0	0	0	0	0	0	0	0	1	0	0	0	0	0
BC2215_gene	14	2	0	2	2	0	11	3	1	2	3	3	1	1	0	2	3	1	6	2	1	1	0	0	0	0	0	0	0	0	0	0	0	0	0	0	0	0	0	0	0	0	0	0	0	0	0	0	0
BC2233_gene	17	1	0	3	1	0	15	0	0	4	4	1	1	1	0	4	4	0	8	2	1	1	0	0	0	0	0	0	0	0	0	0	0	0	0	0	0	0	0	0	0	0	0	0	0	0	0	0	0
BC2234_gene	14	0	0	5	1	0	13	1	1	3	3	1	1	1	0	3	3	1	7	2	1	1	0	0	0	0	0	0	0	0	0	0	0	0	0	0	0	0	0	0	0	0	0	0	0	0	0	0	0
BC2235_gene	13	1	0	5	0	0	14	1	0	1	5	1	0	2	0	1	5	0	6	2	1	1	0	0	0	0	0	0	0	0	0	0	0	0	0	0	0	0	0	0	0	0	0	1	0	0	0	0	0
BC2239_gene	22	0	0	3	0	0	10	4	1	7	4	0	1	1	0	7	4	0	11	2	1	1	0	0	0	0	0	0	0	0	0	0	0	0	0	0	0	0	0	0	0	0	0	0	0	0	0	0	0
BC2244_gene	23	1	0	5	1	0	15	0	1	6	6	0	1	1	0	5	6	0	11	2	1	1	0	0	0	1	0	0	0	0	0	1	0	0	0	0	0	0	0	0	0	0	0	0	0	0	0	0	0
BC2250_gene	13	1	0	4	0	0	15	0	0	1	6	0	1	1	0	1	5	0	6	2	1	1	0	0	0	0	0	0	0	0	0	0	0	0	0	0	0	0	0	0	0	0	0	0	0	0	0	0	0
BC2252_gene	10	0	0	5	1	0	15	0	0	1	4	0	0	2	0	1	4	0	5	2	1	1	0	0	0	0	0	0	0	0	0	0	0	0	0	0	0	0	0	0	0	0	0	0	0	0	0	0	0
BC2256_gene	14	0	0	4	1	0	15	0	1	1	5	1	0	2	0	1	5	1	7	2	1	1	0	0	0	0	0	0	0	0	0	0	0	0	0	0	0	0	0	0	0	0	0	0	0	0	0	0	0
BC2260_gene	15	1	0	6	0	0	13	2	0	5	3	0	1	1	0	4	3	0	7	2	1	1	0	0	0	0	0	1	0	0	0	1	0	0	0	0	0	0	0	0	0	0	0	0	0	0	0	0	0
BC2262_gene	18	4	0	4	0	0	10	3	4	5	5	0	1	1	0	5	4	0	9	2	1	1	0	0	0	0	0	0	0	0	0	0	0	0	0	0	0	0	0	0	0	0	0	0	0	0	0	0	0
BC2272_gene	13	2	1	3	2	0	14	1	0	2	5	0	0	1	0	2	4	0	6	1	0	1	0	0	0	0	0	0	0	0	0	0	0	0	0	0	0	0	0	0	0	0	0	0	0	0	0	0	0
BC2276_gene	17	1	0	2	3	0	10	4	2	3	6	0	0	1	0	3	5	0	8	1	0	1	0	0	0	0	0	0	0	0	0	0	0	0	0	0	0	0	0	0	0	0	0	0	0	0	0	0	0
BC2290_gene	15	3	0	1	3	0	11	4	4	4	5	0	1	0	0	3	4	0	7	1	1	0	1	0	0	0	0	0	0	0	0	1	0	0	0	0	0	0	0	0	0	0	0	0	0	0	0	0	0
BC2312_gene	12	0	0	8	0	0	14	1	0	1	5	0	0	2	0	1	5	0	6	2	1	1	0	0	0	0	0	0	0	0	0	0	0	0	0	0	0	0	0	0	0	0	0	0	0	0	0	0	0
BC2317_gene	21	2	0	3	2	0	9	6	2	6	5	0	1	0	0	5	4	0	9	1	1	0	0	0	0	0	0	0	1	0	0	1	0	0	0	0	0	0	1	0	1	1	0	0	0	0	0	0	0
BC2354_gene	12	10	0	2	4	0	12	1	2	3	5	1	0	0	0	2	3	0	5	0	0	0	0	0	1	0	0	0	0	0	0	1	0	0	0	0	0	0	1	0	0	1	0	0	0	0	0	0	0
BC2387_gene	15	1	0	2	2	0	11	4	4	4	4	0	0	2	0	3	4	0	7	2	1	1	0	0	0	1	0	0	0	0	0	1	0	0	0	0	0	0	0	0	0	0	0	0	0	0	0	0	0
BC2394_gene	15	3	0	4	1	0	13	2	0	5	4	0	0	1	0	4	3	0	7	1	0	1	0	0	0	0	0	0	0	0	0	0	0	0	0	0	0	0	0	0	0	0	0	0	0	0	0	0	0
BC2398_gene	20	2	0	1	2	0	11	5	1	5	4	1	1	0	0	5	4	0	9	1	0	1	0	0	0	0	0	0	0	0	0	0	0	0	0	0	0	0	0	0	0	0	1	0	0	0	0	0	0
BC2436_gene	15	1	0	0	2	3	10	5	0	4	4	0	1	1	0	3	4	0	7	2	1	1	0	0	0	0	0	0	1	0	0	1	0	0	0	0	0	0	0	0	0	0	0	0	0	0	0	0	0
BC2477_gene	31	3	0	3	4	0	14	1	0	8	7	1	1	1	0	7	5	1	13	2	1	1	0	0	0	0	0	0	1	0	0	1	1	0	0	1	0	0	0	0	0	2	0	0	0	0	0	0	0
BC2482_gene	22	2	0	4	0	0	16	0	0	7	3	2	2	0	0	7	3	0	10	2	1	1	0	0	0	0	0	0	0	0	0	0	0	0	0	0	0	0	0	0	0	0	1	0	0	1	0	0	0
BC2488_gene	10	0	0	4	0	0	13	2	0	1	4	0	1	1	0	1	4	0	5	2	1	1	0	0	0	0	0	0	0	0	0	0	0	0	0	0	0	0	0	0	0	0	0	0	0	0	0	0	0
BC1368_gene	20	0	0	4	1	0	13	2	0	4	5	0	1	1	0	4	5	0	9	2	1	1	0	0	0	0	0	0	0	0	0	0	0	0	0	0	0	0	0	0	0	0	0	0	0	0	0	0	0
BC1369_gene	20	0	0	4	1	0	11	4	2	4	5	1	1	1	0	4	5	1	10	2	1	1	0	0	0	0	0	0	0	0	0	0	0	0	0	0	0	0	0	0	0	0	0	0	0	0	0	0	0
BC1377_gene	12	2	0	2	2	0	13	1	2	3	4	0	1	1	0	3	3	0	6	2	1	1	0	0	0	0	0	0	0	0	0	0	0	0	0	0	0	0	0	0	0	0	0	0	0	0	0	0	0
BC1383_gene	10	5	1	4	4	0	15	0	0	2	5	0	1	1	0	1	3	0	4	2	1	1	0	0	0	0	0	0	0	0	0	0	0	1	0	0	0	0	0	0	0	1	0	0	0	0	0	0	0
BC1385_gene	12	2	0	1	3	0	8	5	2	1	6	0	0	1	0	1	5	0	6	1	1	0	0	0	0	0	0	0	0	0	0	0	0	0	0	0	0	0	0	0	0	0	0	0	0	0	0	0	0
BC1390_gene	19	1	0	3	1	1	13	1	1	3	6	0	0	2	0	3	6	0	9	2	1	1	0	0	0	0	0	0	0	0	0	0	0	0	0	0	0	0	0	0	0	0	0	0	0	0	0	0	0
BC1394_gene	21	1	0	2	2	1	14	1	0	5	6	0	1	1	0	4	6	0	10	2	1	1	0	0	0	1	0	0	0	0	0	1	0	0	0	0	0	0	0	0	0	0	0	0	0	0	0	0	0
BC1414_gene	14	0	0	4	2	0	13	2	0	2	4	1	1	1	0	2	4	1	7	2	1	1	0	0	0	0	0	0	0	0	0	0	0	0	0	0	0	0	0	0	0	0	0	0	0	0	0	0	0
BC1415_gene	12	1	1	0	3	1	11	3	3	2	4	0	0	1	0	2	4	0	6	1	0	1	0	0	0	0	0	0	0	0	0	0	0	0	0	0	0	0	0	0	0	0	0	0	0	0	0	0	0
BC1416_gene	12	1	1	0	3	1	15	0	0	2	4	0	0	1	0	2	4	0	6	1	0	1	0	0	0	0	0	0	0	0	0	0	0	0	0	0	0	0	0	0	0	0	0	0	0	0	0	0	0
BC1419_gene	18	2	0	1	3	0	14	1	0	3	4	3	0	2	0	2	4	2	8	2	1	1	0	0	0	0	0	0	1	0	0	1	0	0	0	0	0	0	0	0	0	0	1	0	0	0	0	0	0
BC1420_gene	30	0	0	5	1	1	14	1	0	8	6	1	1	1	0	8	6	1	15	2	1	1	0	0	0	0	0	0	0	0	0	0	0	0	0	0	0	0	0	0	0	0	0	0	0	0	0	0	0
BC1425_gene	17	1	0	6	2	0	13	2	0	5	4	0	0	2	0	4	4	0	8	2	1	1	0	0	0	0	0	0	0	0	0	0	0	0	0	0	0	0	0	0	0	0	0	0	0	0	0	0	0
BC1436_gene	14	0	0	5	0	0	14	1	0	2	3	2	0	2	0	2	3	2	7	2	1	1	0	0	0	0	0	0	0	0	0	0	0	0	0	0	0	0	0	0	0	0	0	0	0	0	0	0	0
BC1440_gene	10	0	0	3	1	0	13	1	1	1	4	0	0	2	0	1	4	0	5	2	1	1	0	0	0	0	0	0	0	0	0	0	0	0	0	0	0	0	0	0	0	0	0	0	0	0	0	0	0
BC1443_gene	24	0	0	2	4	0	11	3	1	5	7	0	1	1	0	5	7	0	12	2	1	1	0	0	0	0	0	0	0	0	0	0	0	0	0	0	0	0	0	0	0	0	0	0	0	0	0	0	0
BC1445_gene	18	2	0	0	2	6	15	0	0	4	6	0	1	0	0	4	5	0	9	1	0	1	0	0	0	0	0	0	0	0	0	0	0	0	0	0	0	0	0	0	0	0	0	0	0	0	0	0	0
BC1448_gene	10	4	0	6	0	1	15	0	0	3	4	0	0	1	0	1	3	0	4	1	0	1	0	0	0	0	0	0	1	0	0	1	0	0	0	0	0	0	1	0	0	1	0	0	0	0	0	0	0
BC1450_gene	14	0	0	3	0	0	14	1	0	4	3	0	1	1	0	4	3	0	7	2	1	1	0	0	0	0	0	0	0	0	0	0	0	0	0	0	0	0	0	0	0	0	0	0	0	0	0	0	0
BC1453_gene	22	0	0	9	0	0	14	1	0	5	6	0	1	1	0	5	6	0	11	2	1	1	0	0	0	0	0	0	0	0	0	0	0	0	0	0	0	0	0	0	0	0	0	0	0	0	0	0	0
BC1460_gene	16	0	0	4	0	1	10	4	2	4	4	0	1	1	0	4	4	0	8	2	1	1	0	0	0	0	0	0	0	0	0	0	0	0	0	0	0	0	0	0	0	0	0	0	0	0	0	0	0
BC1463_gene	18	2	0	6	0	0	15	0	0	4	4	1	1	1	0	4	4	0	8	2	1	1	0	0	0	0	0	0	0	0	0	0	0	0	0	0	0	0	0	0	0	0	0	0	0	0	0	0	0
BC1465_gene	13	1	0	1	3	0	14	1	0	4	3	0	1	1	0	3	3	0	6	2	1	1	0	0	0	0	0	0	1	0	0	1	0	0	0	0	0	0	0	0	0	0	0	0	0	0	0	0	0
BC1467_gene	16	2	0	2	2	0	13	2	0	5	4	0	0	2	0	3	4	0	7	2	1	1	1	0	0	0	0	0	1	0	0	2	0	0	0	0	0	0	0	0	0	0	0	0	0	0	0	0	0
BC1471_gene	22	0	0	5	1	0	13	2	0	7	4	0	0	2	0	7	4	0	11	2	1	1	0	0	0	0	0	0	0	0	0	0	0	0	0	0	0	0	0	0	0	0	0	0	0	0	0	0	0
BC1472_gene	21	1	0	2	2	0	10	4	1	4	5	2	2	0	0	4	5	1	10	2	1	1	0	0	0	0	0	0	0	0	0	0	0	0	0	0	0	0	0	0	0	0	0	0	0	0	0	0	0
BC1476_gene	19	1	0	4	1	0	15	0	0	4	4	2	1	1	0	4	4	1	9	2	1	1	0	0	0	0	0	0	1	0	0	1	0	0	0	0	0	0	0	0	0	0	0	0	0	0	0	0	0
BC1494_gene	12	0	0	6	0	0	15	0	0	3	3	0	1	1	0	3	3	0	6	2	1	1	0	0	0	0	0	0	0	0	0	0	0	0	0	0	0	0	0	0	0	0	0	0	0	0	0	0	0
BC1495_gene	17	7	0	3	2	1	10	5	2	3	8	1	0	1	0	3	5	0	8	1	0	1	0	0	0	0	0	0	0	0	0	0	0	0	0	0	0	0	0	0	0	0	0	0	0	0	0	0	0
BC1496_gene	17	8	0	3	1	1	12	3	0	3	9	0	0	1	0	3	5	0	8	1	0	1	0	0	0	0	0	0	0	0	0	0	0	0	0	0	0	0	0	0	0	0	0	0	0	0	0	0	0
BC1499_gene	11	1	0	0	4	0	10	4	2	3	3	0	0	1	0	2	3	0	5	1	1	0	0	0	0	0	0	0	1	0	1	1	0	0	0	0	0	0	0	0	0	0	0	0	0	0	0	0	0
BC1503_gene	16	0	0	5	0	0	15	0	0	4	4	0	1	1	0	4	4	0	8	2	1	1	0	0	0	0	0	0	0	0	0	0	0	0	0	0	0	0	0	0	0	0	0	0	0	0	0	0	0
BC1505_gene	23	3	0	3	1	0	11	3	2	6	7	0	0	1	0	4	6	0	10	1	1	0	1	1	0	0	0	0	0	0	0	2	0	0	0	1	0	0	0	0	1	1	0	0	0	0	0	0	0
BC1506_gene	17	1	0	2	7	0	10	5	0	3	6	0	1	1	0	3	5	0	8	2	1	1	0	0	0	0	0	0	0	0	0	0	0	0	0	0	0	0	1	0	0	1	0	0	0	0	0	0	0
BC1509_gene	14	0	0	4	2	0	9	5	1	3	4	0	2	0	0	3	4	0	7	2	1	1	0	0	0	0	0	0	0	0	0	0	0	0	0	0	0	0	0	0	0	0	0	0	0	0	0	0	0
BC1510_gene	21	1	0	4	1	0	15	0	0	5	5	1	0	2	0	5	5	0	10	2	1	1	0	0	0	0	0	0	0	0	0	0	0	0	0	0	0	0	0	0	0	0	0	0	0	0	0	0	0
BC1515_gene	27	1	0	4	0	0	12	2	1	8	5	1	1	1	0	8	5	0	13	2	1	1	0	0	0	0	0	0	0	0	0	0	0	0	0	0	0	0	0	0	0	0	0	1	0	0	0	0	0
BC1518_gene	13	3	0	2	1	0	7	8	0	2	5	0	0	1	0	1	4	0	5	1	0	1	0	0	0	0	0	0	1	0	0	1	0	0	0	0	0	0	0	0	0	0	0	0	0	0	0	0	0
BC1520_gene	10	2	0	3	2	1	15	0	0	2	3	1	0	1	0	1	3	0	4	1	0	1	0	0	0	0	0	0	1	0	0	1	0	0	0	0	0	0	0	0	0	0	0	0	0	0	0	0	0
BC1526_gene	12	0	0	5	1	0	13	1	2	4	2	0	2	0	0	4	2	0	6	2	1	1	0	0	0	0	0	0	0	0	0	0	0	0	0	0	0	0	0	0	0	0	0	0	0	0	0	0	0
BC1528_gene	16	0	0	3	1	0	12	2	1	5	3	0	1	1	0	5	3	0	8	2	1	1	0	0	0	0	0	0	0	0	0	0	0	0	0	0	0	0	0	0	0	0	0	0	0	0	0	0	0
BC1529_gene	19	1	0	3	3	0	9	6	0	6	4	0	0	1	0	6	3	0	9	1	1	0	0	0	0	0	0	0	0	0	0	0	0	1	0	0	0	0	0	0	1	1	0	0	0	0	0	0	0
BC1537_gene	16	0	0	6	0	0	12	3	1	4	4	0	0	2	0	4	4	0	8	2	1	1	0	0	0	0	0	0	0	0	0	0	0	0	0	0	0	0	0	0	0	0	0	0	0	0	0	0	0
BC1542_gene	16	2	0	3	2	0	14	1	1	4	5	0	0	1	0	4	3	0	7	1	0	1	0	0	0	0	0	0	0	0	0	0	0	0	0	0	0	0	1	0	0	1	0	0	0	0	0	0	0
BC1549_gene	23	4	1	5	0	0	12	1	3	6	7	0	0	2	0	6	5	0	11	2	1	1	0	0	0	0	0	0	0	0	0	0	0	0	0	0	0	0	1	0	0	1	0	0	0	0	0	0	0
BC1555_gene	21	1	0	1	5	0	11	4	0	4	7	0	0	2	0	3	7	0	10	2	1	1	0	1	0	0	0	0	0	0	0	1	0	0	0	0	0	0	0	0	0	0	0	0	0	0	0	0	0
BC1557_gene	21	1	0	1	3	0	13	0	2	5	5	0	0	1	0	5	5	0	10	1	1	0	0	0	0	0	0	0	0	0	0	0	0	0	0	0	0	0	0	0	0	0	0	0	0	0	0	0	0
BC1560_gene	16	0	0	4	1	0	15	0	1	4	4	0	0	2	0	4	4	0	8	2	1	1	0	0	0	0	0	0	0	0	0	0	0	0	0	0	0	0	0	0	0	0	0	0	0	0	0	0	0
BC1564_gene	17	1	0	4	0	0	14	1	0	6	2	1	2	0	0	6	2	0	8	2	1	1	0	0	0	0	0	0	1	0	0	1	0	0	0	0	0	0	0	0	0	0	0	0	0	0	0	0	0
BC1565_gene	14	0	0	3	1	0	13	1	1	2	5	0	0	2	0	2	5	0	7	2	1	1	0	0	0	0	0	0	0	0	0	0	0	0	0	0	0	0	0	0	0	0	0	0	0	0	0	0	0
BC1566_gene	13	1	0	5	1	0	12	2	5	2	5	0	0	2	0	1	5	0	6	2	1	1	1	0	0	0	0	0	0	0	0	1	0	0	0	0	0	0	0	0	0	0	0	0	0	0	0	0	0
BC1581_gene	20	2	0	2	2	0	13	2	1	6	4	1	2	0	0	5	4	0	9	2	1	1	0	0	0	0	0	0	0	0	0	0	0	0	0	0	0	0	0	0	0	0	0	1	0	0	0	0	0
BC1599_gene	17	3	0	2	1	3	10	5	1	4	5	1	0	1	0	3	4	1	8	1	0	1	0	0	0	0	0	0	0	0	0	0	0	1	0	0	0	0	0	0	1	1	0	0	0	0	0	0	0
BC1601_gene	19	1	0	3	1	0	12	3	1	5	5	0	1	0	0	5	4	0	9	1	1	0	0	0	0	0	0	0	0	0	0	0	0	0	0	0	0	0	1	0	1	1	0	0	0	0	0	0	0
BC1602_gene	19	1	0	3	1	0	13	1	2	5	5	0	1	0	0	5	4	0	9	1	1	0	0	0	0	0	0	0	0	0	0	0	0	1	0	0	0	0	0	0	1	1	0	0	0	0	0	0	0
BC1603_gene	18	2	0	6	0	0	14	1	0	4	6	0	0	2	0	3	5	0	8	2	1	1	0	0	0	0	0	0	1	0	0	1	0	0	0	0	0	0	1	0	0	1	0	0	0	0	0	0	0
BC1604_gene	13	3	0	3	2	0	14	1	0	3	5	0	0	1	0	2	3	0	5	1	0	1	0	0	0	0	1	0	0	0	0	1	0	1	0	0	0	0	1	0	1	2	0	0	0	0	0	0	0
BC1606_gene	18	2	0	5	0	0	12	3	0	3	4	3	0	1	0	3	4	1	8	1	1	0	0	0	0	0	0	0	0	0	0	0	0	0	0	0	0	0	0	0	0	0	1	0	0	0	0	0	0
BC1609_gene	16	2	0	6	3	0	12	3	0	5	4	0	0	2	0	4	4	0	8	2	1	1	0	0	0	0	0	0	0	0	0	0	0	0	0	0	0	0	0	0	0	0	0	0	0	0	0	0	0
BC1617_gene	12	8	0	2	2	0	8	5	4	3	6	0	1	0	0	2	3	0	5	1	0	1	0	0	0	0	0	0	0	0	0	0	0	0	0	1	0	0	1	0	0	2	0	0	0	0	0	0	0
BC1623_gene	14	0	0	2	3	0	13	2	0	3	4	0	0	2	0	3	4	0	7	2	1	1	0	0	0	0	0	0	0	0	0	0	0	0	0	0	0	0	0	0	0	0	0	0	0	0	0	0	0
BC1624_gene	14	0	0	2	3	0	15	0	0	3	4	0	0	2	0	3	4	0	7	2	1	1	0	0	0	0	0	0	0	0	0	0	0	0	0	0	0	0	0	0	0	0	0	0	0	0	0	0	0
BC1647_gene	14	6	1	1	4	0	14	0	2	5	4	1	1	0	0	3	3	0	6	1	0	1	0	0	0	0	0	0	1	0	0	1	0	0	0	0	0	0	0	0	0	0	0	0	0	0	0	0	0
BC1653_gene	24	4	0	3	1	1	12	4	0	9	3	2	1	0	0	8	3	0	11	1	1	0	0	0	0	0	0	0	0	0	0	0	0	0	0	0	0	0	0	0	0	0	1	0	0	0	0	0	0
BC1655_gene	21	3	0	4	1	0	13	2	1	7	4	1	1	1	0	5	4	0	9	2	1	1	1	0	0	1	0	0	0	0	0	2	0	0	0	0	0	0	0	0	0	0	1	0	0	0	0	0	0
BC1679_gene	18	0	0	4	2	3	8	7	2	4	5	0	1	1	0	4	5	0	9	2	1	1	0	0	0	0	0	0	0	0	0	0	0	0	0	0	0	0	0	0	0	0	0	0	0	0	0	0	0
BC1682_gene	15	3	0	3	2	0	11	4	0	3	6	0	0	1	0	2	5	0	7	1	0	1	0	0	0	0	0	0	1	0	1	1	0	0	0	0	0	0	0	0	0	0	0	0	0	0	0	0	0
BC1683_gene	15	3	0	3	2	0	10	5	0	3	6	0	0	1	0	2	5	0	7	1	0	1	0	0	0	1	0	0	0	0	1	1	0	0	0	0	0	0	0	0	0	0	0	0	0	0	0	0	0
BC1687_gene	12	6	0	5	0	0	10	4	4	5	4	0	0	0	0	4	2	0	6	0	0	0	0	0	0	0	0	0	0	0	0	0	0	0	0	0	0	0	0	0	0	0	0	0	0	0	0	0	0
BC1692_gene	17	1	0	4	0	0	10	5	1	3	5	1	0	2	0	3	5	0	8	2	1	1	0	0	0	0	0	0	0	0	0	0	0	0	0	0	0	0	0	0	0	0	0	1	0	0	0	0	0
BC1696_gene	19	3	0	5	2	1	12	1	2	5	6	0	0	0	0	4	4	0	8	0	0	0	0	0	0	0	0	0	1	0	0	1	0	0	0	1	0	0	1	0	2	2	0	0	0	0	0	0	0
BC1700_gene	24	3	1	1	2	1	14	2	0	7	5	0	1	0	0	6	5	0	11	1	0	1	1	0	0	0	0	0	0	0	0	1	0	0	0	0	0	0	0	0	0	0	0	0	0	0	0	0	0
BC1702_gene	20	8	0	0	6	0	4	8	3	6	7	1	0	0	0	4	5	0	9	0	0	0	0	0	0	0	0	0	1	0	0	1	0	0	0	0	0	0	1	0	0	1	0	0	0	0	0	0	0
BC1709_gene	22	2	0	0	3	0	10	4	1	7	5	0	1	0	0	5	5	0	10	1	0	1	0	0	0	0	0	0	1	0	0	1	0	0	0	0	0	0	0	0	0	0	0	0	0	0	0	0	0
BC1726_gene	14	2	0	3	1	1	12	3	2	2	6	0	0	2	0	2	5	0	7	2	1	1	0	0	0	0	0	0	0	0	0	0	0	0	0	0	0	0	0	0	0	0	0	0	0	0	0	0	0
BC1741_gene	20	0	0	2	1	1	11	3	1	4	5	1	1	1	0	4	5	1	10	2	1	1	0	0	0	0	0	0	0	0	0	0	0	0	0	0	0	0	0	0	0	0	0	0	0	0	0	0	0
BC1743_gene	15	1	0	4	0	0	12	1	2	5	3	0	1	1	0	4	3	0	7	2	1	1	0	0	0	0	0	0	0	0	0	0	0	0	0	0	0	0	0	0	0	0	0	0	0	0	0	0	0
BC1744_gene	19	5	0	2	2	2	14	1	1	7	5	0	1	0	0	5	3	0	8	1	1	0	0	0	0	0	0	0	0	0	0	0	0	0	0	1	0	0	1	0	1	2	0	1	0	0	0	0	0
BC1754_gene	17	3	0	3	2	0	6	7	4	6	3	1	2	0	0	6	2	0	8	2	1	1	0	0	0	0	0	0	0	0	0	0	0	0	0	0	0	0	0	0	0	0	0	0	0	0	0	0	0
BC1763_gene	16	10	1	3	2	2	9	6	0	7	4	2	0	1	0	4	3	0	7	1	0	1	0	0	0	0	0	0	0	0	0	0	0	0	0	0	0	0	0	0	0	0	1	0	0	0	0	0	0
BC1767_gene	19	3	0	0	6	1	8	7	5	5	6	0	0	2	0	3	6	0	9	2	1	1	0	0	0	0	0	0	1	0	0	1	0	0	0	0	0	0	0	0	0	0	0	0	0	0	0	0	0
BC1768_gene	19	3	0	0	6	1	10	2	3	5	6	0	0	2	0	3	6	0	9	2	1	1	0	0	0	1	0	0	0	0	0	1	0	0	0	0	0	0	0	0	0	0	0	0	0	0	0	0	0
BC1769_gene	18	6	0	5	3	2	8	6	2	7	5	0	1	1	0	5	4	0	9	2	1	1	0	0	0	0	0	0	0	0	0	0	0	0	0	0	0	0	0	0	0	0	0	0	0	0	0	0	0
BC1771_gene	15	1	0	4	2	0	10	4	2	3	4	1	0	1	0	2	4	1	7	1	0	1	0	0	0	1	0	0	0	0	1	1	0	0	0	0	0	0	0	0	0	0	0	0	0	0	0	0	0
BC1773_gene	18	6	0	3	1	6	14	1	0	4	6	0	1	0	0	2	5	0	7	1	0	1	1	1	0	0	0	0	0	0	1	2	0	0	0	0	0	0	0	0	0	0	0	0	0	0	0	0	0
BC1774_gene	16	6	0	2	2	6	13	2	0	3	6	1	0	0	0	1	5	0	6	0	0	0	1	1	0	0	0	0	0	0	1	2	0	0	0	0	0	0	0	0	0	0	1	0	0	0	0	0	0
BC1781_gene	24	3	1	3	7	1	12	2	1	7	5	1	0	1	0	7	3	0	10	1	0	1	0	0	0	0	0	0	0	0	0	0	0	1	0	0	0	0	1	0	0	2	1	0	0	0	0	0	0
BC1786_gene	20	0	0	0	5	0	12	3	2	5	5	0	1	1	0	5	5	0	10	2	1	1	0	0	0	0	0	0	0	0	0	0	0	0	0	0	0	0	0	0	0	0	0	0	0	0	0	0	0
BC1787_gene	20	0	0	0	5	0	7	6	2	5	5	0	1	1	0	5	5	0	10	2	1	1	0	0	0	0	0	0	0	0	0	0	0	0	0	0	0	0	0	0	0	0	0	0	0	0	0	0	0
BC1794_gene	16	2	0	2	1	1	10	3	2	6	3	0	0	1	0	5	3	0	8	1	0	1	0	0	0	0	0	0	0	0	0	0	0	0	0	0	0	0	0	0	0	0	0	0	0	0	0	0	0
BC1807_gene	17	7	0	3	1	0	11	3	1	6	5	1	0	1	0	3	3	0	6	1	0	1	0	0	0	0	0	0	2	0	0	2	0	1	0	0	0	0	0	0	0	1	0	0	0	0	0	0	0
BC1810_gene	21	1	0	4	0	0	8	7	0	4	6	1	1	1	0	3	6	1	10	2	1	1	0	0	0	1	0	0	0	0	0	1	0	0	0	0	0	0	0	0	0	0	0	0	0	0	0	0	0
BC1827_gene	23	2	0	6	1	0	10	5	0	6	6	0	0	2	0	5	5	0	10	2	1	1	0	0	0	1	0	0	0	0	0	1	0	1	0	0	0	0	0	0	0	1	0	0	0	0	0	0	0
BC1841_gene	16	2	0	6	2	0	12	3	0	3	4	2	1	1	0	2	4	1	7	2	1	1	1	0	0	0	0	0	0	0	0	1	0	0	0	0	0	0	0	0	0	0	1	0	0	0	0	0	0
BC1923_gene	17	1	0	2	4	0	11	3	5	5	4	0	1	1	0	4	4	0	8	2	1	1	0	0	0	0	0	0	1	0	0	1	0	0	0	0	0	0	0	0	0	0	0	0	0	0	0	0	0
BC1932_gene	19	3	0	3	3	0	12	3	0	6	4	0	1	0	0	4	4	0	8	1	0	1	0	0	1	0	0	1	0	0	1	2	0	0	0	0	0	0	0	0	0	0	0	0	0	0	0	0	0
BC1952_gene	17	3	0	5	2	0	9	3	3	4	6	0	0	1	0	3	5	0	8	1	0	1	0	0	0	0	0	0	1	0	0	1	0	0	0	0	0	0	0	0	0	0	0	0	0	0	0	0	0
BC1953_gene	21	1	0	4	0	0	12	3	0	4	6	1	0	2	0	3	6	1	10	2	1	1	0	0	0	0	0	0	0	0	0	0	0	0	0	0	0	0	0	0	0	0	0	0	0	0	0	0	0
BC1958_gene	28	6	0	3	1	1	10	4	1	7	6	4	0	1	1	6	5	2	13	2	1	1	0	0	0	0	1	0	0	0	0	1	0	0	0	0	0	0	0	0	0	0	0	0	0	0	0	0	0
BC1959_gene	20	4	0	4	1	0	13	2	0	5	4	1	1	0	0	5	4	0	9	1	0	1	0	0	0	0	0	0	1	0	0	1	0	0	0	0	0	0	0	0	0	0	0	0	0	0	0	0	0
BC1975_gene	23	1	0	4	4	0	15	0	0	6	4	2	1	1	0	5	4	2	11	2	1	1	0	0	0	0	0	0	1	0	0	1	0	0	0	0	0	0	0	0	0	0	0	0	0	0	0	0	0
BC1984_gene	10	0	0	3	1	0	14	0	1	2	3	0	0	2	0	2	3	0	5	2	1	1	0	0	0	0	0	0	0	0	0	0	0	0	0	0	0	0	0	0	0	0	0	0	0	0	0	0	0
BC1994_gene	16	0	0	3	1	3	10	2	3	5	3	0	1	1	0	5	3	0	8	2	1	1	0	0	0	0	0	0	0	0	0	0	0	0	0	0	0	0	0	0	0	0	0	0	0	0	0	0	0
BC1997_gene	17	1	0	1	3	0	9	5	1	6	3	0	1	1	0	6	2	0	8	2	1	1	0	0	0	0	0	0	0	0	0	0	0	0	0	0	0	0	1	0	0	1	0	0	0	0	0	0	0
BC2002_gene	28	1	1	3	0	0	8	6	2	8	6	0	0	1	0	8	5	0	13	1	0	1	0	0	0	0	0	0	0	0	0	0	0	0	0	0	0	0	0	0	0	0	0	0	0	0	0	0	0
BC2005_gene	13	1	0	0	4	3	12	3	0	3	4	0	0	1	0	3	3	0	6	1	1	0	0	0	0	0	0	0	0	0	0	0	0	0	0	1	0	0	0	0	1	1	0	0	0	0	0	0	0
BC2009_gene	14	0	0	6	0	0	11	3	3	3	4	0	1	1	0	3	4	0	7	2	1	1	0	0	0	0	0	0	0	0	0	0	0	0	0	0	0	0	0	0	0	0	0	0	0	0	0	0	0
BC2010_gene	14	0	0	6	0	0	9	6	3	3	4	0	1	1	0	3	4	0	7	2	1	1	0	0	0	0	0	0	0	0	0	0	0	0	0	0	0	0	0	0	0	0	0	0	0	0	0	0	0
BC2011_gene	16	4	0	4	1	0	12	2	1	6	4	0	1	0	0	6	2	0	8	1	1	0	0	0	0	0	0	0	0	0	0	0	0	0	0	0	0	0	0	0	0	0	0	0	0	0	0	0	0
BC2017_gene	17	3	0	3	2	1	13	2	0	5	4	1	0	1	0	3	4	0	7	1	0	1	0	0	0	0	0	0	1	0	1	1	0	0	0	1	0	0	0	0	0	1	0	0	0	0	0	0	0
BC2018_gene	15	1	0	5	4	1	14	1	0	3	4	0	0	1	0	3	4	0	7	1	0	1	0	0	0	0	0	0	0	0	0	0	0	0	0	0	0	0	0	0	0	0	0	0	0	0	0	0	0
BC2022_gene	16	0	0	2	3	0	14	1	0	3	5	0	0	2	0	3	5	0	8	2	1	1	0	0	0	0	0	0	0	0	0	0	0	0	0	0	0	0	0	0	0	0	0	0	0	0	0	0	0
BC2023_gene	16	0	0	2	3	0	14	1	0	3	5	0	0	2	0	3	5	0	8	2	1	1	0	0	0	0	0	0	0	0	0	0	0	0	0	0	0	0	0	0	0	0	0	0	0	0	0	0	0
BC2026_gene	15	3	0	4	0	0	14	0	1	3	4	2	0	1	0	2	4	0	6	1	0	1	0	0	0	1	0	0	0	0	1	1	0	0	0	0	0	0	0	0	0	0	0	0	0	1	0	0	0
BC2030_gene	11	1	0	3	0	1	10	5	2	0	5	1	0	1	0	0	5	0	5	1	0	1	0	0	0	0	0	0	0	0	0	0	0	0	0	0	0	0	0	0	0	0	0	1	0	0	0	0	0
BC2031_gene	15	1	0	6	1	0	14	0	1	5	3	0	0	1	0	4	3	0	7	1	0	1	0	0	0	0	0	0	0	0	0	0	0	0	0	0	0	0	0	0	0	0	0	0	0	0	0	0	0
BC2033_gene	16	0	0	2	2	0	12	2	1	4	3	1	1	1	0	4	3	1	8	2	1	1	0	0	0	0	0	0	0	0	0	0	0	0	0	0	0	0	0	0	0	0	0	0	0	0	0	0	0
BC2034_gene	14	0	0	3	1	0	11	4	0	2	4	1	0	2	0	2	4	1	7	2	1	1	0	0	0	0	0	0	0	0	0	0	0	0	0	0	0	0	0	0	0	0	0	0	0	0	0	0	0
BC2035_gene	31	3	0	1	3	0	15	0	0	8	8	0	1	1	0	7	7	0	14	2	1	1	0	0	0	0	0	0	0	0	0	0	0	0	0	0	0	0	0	0	0	0	0	0	0	0	0	0	0
BC2037_gene	16	2	0	5	0	0	13	2	0	3	4	1	0	1	0	2	4	1	7	1	0	1	0	0	0	0	0	0	1	0	0	1	0	0	0	0	0	0	0	0	0	0	0	0	0	0	0	0	0
BC2038_gene	21	1	0	2	2	0	13	2	0	4	7	0	1	1	0	3	7	0	10	2	1	1	0	0	0	0	0	0	1	0	0	1	0	0	0	0	0	0	0	0	0	0	0	0	0	0	0	0	0
BC2040_gene	16	0	0	6	4	0	8	7	1	3	5	0	0	2	0	3	5	0	8	2	1	1	0	0	0	0	0	0	0	0	0	0	0	0	0	0	0	0	0	0	0	0	0	0	0	0	0	0	0
BC2043_gene	14	2	0	2	2	0	13	2	0	2	5	0	0	1	0	2	5	0	7	1	0	1	0	0	0	0	0	0	0	0	0	0	0	0	0	0	0	0	0	0	0	0	0	0	0	0	0	0	0
BC2054_gene	12	6	0	0	4	1	8	7	0	3	5	0	0	0	0	1	3	0	4	0	0	0	0	0	0	0	0	0	2	0	0	2	0	0	0	0	0	0	1	0	1	1	0	0	0	0	0	0	0
BC2063_gene	14	0	0	1	4	0	11	4	1	4	3	0	0	2	0	4	3	0	7	2	1	1	0	0	0	0	0	0	0	0	0	0	0	0	0	0	0	0	0	0	0	0	0	0	0	0	0	0	0
BC2095_gene	15	1	0	2	2	0	15	0	0	2	6	0	1	1	0	2	5	0	7	2	1	1	0	0	0	0	0	0	0	0	0	0	0	0	0	0	0	0	0	0	0	0	0	0	0	0	0	0	0
BC2096_gene	12	0	0	5	2	0	14	1	0	2	3	1	0	2	0	2	3	1	6	2	1	1	0	0	0	0	0	0	0	0	0	0	0	0	0	0	0	0	0	0	0	0	0	0	0	0	0	0	0
BC2097_gene	17	1	0	4	0	0	14	1	0	5	3	1	1	1	0	4	3	1	8	2	1	1	0	0	0	0	0	0	1	0	0	1	0	0	0	0	0	0	0	0	0	0	0	0	0	0	0	0	0
BC2098_gene	18	0	0	3	2	0	14	1	1	4	5	0	0	2	0	4	5	0	9	2	1	1	0	0	0	0	0	0	0	0	0	0	0	0	0	0	0	0	0	0	0	0	0	0	0	0	0	0	0
BC2103_gene	14	2	0	7	1	0	11	4	1	3	4	1	0	2	0	3	3	0	6	2	1	1	0	0	0	0	0	0	0	0	0	0	0	0	0	0	0	0	1	0	0	1	0	0	0	1	0	0	0
BC2106_gene	16	3	3	4	1	1	12	3	0	4	5	0	1	0	0	3	4	0	7	1	1	0	0	0	0	0	0	0	1	0	1	1	0	0	0	0	0	0	0	0	0	0	0	0	0	0	0	0	0
BC2114_gene	21	5	0	2	4	0	11	4	0	7	6	0	0	1	0	6	4	0	10	1	1	0	0	0	0	0	0	0	0	0	0	0	0	0	0	1	0	0	0	0	0	1	0	0	0	0	0	0	0
BC2115_gene	21	5	0	2	4	0	13	2	0	7	6	0	0	1	0	6	4	0	10	1	1	0	0	0	0	0	0	0	0	0	0	0	1	0	0	0	0	0	0	0	0	1	0	0	0	0	0	0	0
BC2139_gene	19	1	0	4	0	0	13	2	0	6	4	0	1	1	0	5	4	0	9	2	1	1	0	0	0	0	0	0	0	0	0	0	0	0	0	0	0	0	0	0	0	0	0	0	0	0	0	0	0
BC2140_gene	19	1	0	4	0	0	13	2	0	5	4	0	1	1	0	5	4	0	9	2	1	1	0	0	0	0	0	0	0	0	0	0	0	0	0	0	0	0	0	0	0	0	0	0	0	0	0	0	0
BC2152_gene	13	3	0	5	0	0	11	2	2	4	4	0	1	0	0	2	4	0	6	1	1	0	0	0	0	0	0	0	1	0	0	1	0	0	0	0	0	0	0	0	0	0	0	0	0	0	0	0	0
BC2153_gene	13	5	0	5	2	0	12	3	0	5	3	1	0	0	1	4	1	1	6	1	1	0	0	0	0	0	0	0	0	0	0	0	0	0	0	0	0	0	1	0	0	1	0	0	0	0	0	0	0
BC2157_gene	16	0	0	5	0	0	15	0	0	2	5	1	1	1	0	2	5	1	8	2	1	1	0	0	0	0	0	0	0	0	0	0	0	0	0	0	0	0	0	0	0	0	0	0	0	0	0	0	0
BC2185_gene	10	0	0	1	5	1	12	3	1	1	4	0	0	2	0	1	4	0	5	2	1	1	0	0	0	0	0	0	0	0	0	0	0	0	0	0	0	0	0	0	0	0	0	0	0	0	0	0	0
BC2186_gene	15	1	0	4	0	1	12	3	1	5	3	0	1	1	0	4	3	0	7	2	1	1	0	0	0	0	0	0	1	0	0	1	0	0	0	0	0	0	0	0	0	0	0	0	0	0	0	0	0
BC2189_gene	14	4	0	3	2	0	13	2	2	3	5	1	0	1	0	2	4	0	6	1	0	1	0	0	0	0	0	0	0	0	0	0	0	0	0	0	0	0	0	0	0	0	0	0	0	0	0	0	0
BC2192_gene	20	2	0	2	2	0	13	2	0	6	4	1	1	1	0	5	4	0	9	2	1	1	0	0	0	0	0	0	1	0	0	1	0	0	0	0	0	0	0	0	0	0	1	0	0	0	0	0	0
BC2711_gene	21	1	0	3	3	4	14	1	1	5	4	2	2	0	0	5	3	2	10	2	1	1	0	0	0	0	0	0	0	0	0	0	0	0	0	0	0	0	1	0	0	1	0	0	0	0	0	0	0
BC2713_gene	15	5	0	3	3	0	12	3	3	4	4	0	0	1	0	3	3	0	6	1	0	1	0	0	0	0	0	0	0	0	0	0	0	0	0	0	0	1	0	0	0	1	0	0	0	0	0	0	0
BC2744_gene	22	2	0	7	1	0	5	9	3	6	5	0	1	1	0	6	4	0	10	2	1	1	0	0	0	0	0	0	0	0	0	0	0	0	0	0	0	0	0	0	0	0	0	0	0	0	0	0	0
BC2766_gene	14	0	0	5	0	0	14	1	0	5	2	0	1	1	0	5	2	0	7	2	1	1	0	0	0	0	0	0	0	0	0	0	0	0	0	0	0	0	0	0	0	0	0	0	0	0	0	0	0
BC2775_gene	24	0	0	3	6	0	10	5	0	7	5	0	1	1	0	7	5	0	12	2	1	1	0	0	0	0	0	0	0	0	0	0	0	0	0	0	0	0	0	0	0	0	0	0	0	0	0	0	0
BC2776_gene	24	0	0	3	6	0	8	7	0	7	5	0	1	1	0	7	5	0	12	2	1	1	0	0	0	0	0	0	0	0	0	0	0	0	0	0	0	0	0	0	0	0	0	0	0	0	0	0	0
BC2790_gene	16	0	0	5	2	1	8	7	1	5	3	0	1	1	0	5	3	0	8	2	1	1	0	0	0	0	0	0	0	0	0	0	0	0	0	0	0	0	0	0	0	0	0	0	0	0	0	0	0
BC2793_gene	17	5	0	1	5	1	11	4	2	5	5	1	1	1	0	3	5	0	8	2	1	1	0	0	0	0	0	0	1	0	0	1	0	0	0	0	0	0	0	0	0	0	0	0	0	0	0	0	0
BC2825_gene	14	0	0	2	2	0	12	3	1	3	4	0	0	2	0	3	4	0	7	2	1	1	0	0	0	0	0	0	0	0	0	0	0	0	0	0	0	0	0	0	0	0	0	0	0	0	0	0	0
BC2826_gene	21	5	0	3	0	0	8	7	7	6	6	1	0	0	0	4	4	1	9	0	0	0	1	0	0	0	0	0	1	0	1	2	0	0	0	0	0	0	1	0	0	1	0	0	0	0	0	0	0
BC2827_gene	15	1	0	5	1	0	11	4	2	6	2	0	2	0	0	5	2	0	7	2	1	1	0	0	0	0	0	0	1	0	0	1	0	0	0	0	0	0	0	0	0	0	0	0	0	0	0	0	0
BC2830_gene	20	0	0	2	3	0	11	4	1	7	3	0	0	2	0	7	3	0	10	2	1	1	0	0	0	0	0	0	0	0	0	0	0	0	0	0	0	0	0	0	0	0	0	0	0	0	0	0	0
BC2851_gene	28	0	0	2	0	1	13	2	0	7	6	1	2	0	0	7	6	1	14	2	1	1	0	0	0	0	0	0	0	0	0	0	0	0	0	0	0	0	0	0	0	0	0	0	0	0	0	0	0
BC2871_gene	16	2	0	3	1	0	8	4	7	5	4	0	0	1	0	4	3	0	7	1	1	0	1	0	0	0	0	0	0	0	0	1	0	0	0	1	0	0	0	0	1	1	0	0	0	0	0	0	0
BC2879_gene	16	2	0	5	1	0	14	1	0	4	5	0	0	2	0	3	5	0	8	2	1	1	0	0	0	0	0	0	0	0	0	0	0	0	0	0	0	0	0	0	0	0	0	0	0	0	0	0	0
BC2880_gene	17	3	0	4	0	0	14	1	0	4	5	1	0	1	0	3	5	0	8	1	0	1	0	0	0	0	0	0	0	0	0	0	0	0	0	0	0	0	1	0	1	1	0	0	0	0	0	0	0
BC2884_gene	17	13	0	2	2	2	8	6	5	7	5	3	0	1	0	1	3	1	5	1	0	1	0	2	0	0	0	0	3	0	1	5	0	0	0	1	0	0	0	0	0	1	0	0	0	0	0	0	0
BC2888_gene	21	1	0	4	0	0	15	0	0	5	5	1	0	2	0	4	5	1	10	2	1	1	0	0	0	0	0	0	1	0	0	1	0	0	0	0	0	0	0	0	0	0	0	0	0	0	0	0	0
BC2896_gene	16	0	0	5	2	0	16	1	0	2	6	0	1	1	0	2	6	0	8	2	1	1	0	0	0	0	0	0	0	0	0	0	0	0	0	0	0	0	0	0	0	0	0	0	0	0	0	0	0
BC2907_gene	23	1	0	3	0	0	10	4	3	6	5	1	1	1	0	6	5	0	11	2	1	1	0	0	0	0	0	0	0	0	0	0	0	0	0	0	0	0	0	0	0	0	1	0	0	0	0	0	0
BC2932_gene	10	10	0	1	3	0	12	2	1	4	6	0	0	0	0	2	2	0	4	0	0	0	1	0	0	0	0	0	0	0	0	1	0	1	0	0	0	0	0	0	1	1	0	0	0	0	0	0	0
BC2946_gene	13	3	0	13	1	0	10	3	2	1	6	1	0	1	0	1	5	0	6	1	1	0	0	0	0	0	0	0	0	0	0	0	0	0	0	1	0	0	0	0	1	1	0	0	0	0	0	0	0
BC2947_gene	11	5	0	5	0	0	8	5	4	3	5	0	1	1	0	2	2	0	4	2	1	1	0	0	0	0	0	0	0	0	0	0	0	0	0	1	1	0	1	0	0	3	0	0	0	0	0	0	0
BC2959_gene	14	0	0	3	1	2	13	0	3	2	5	0	1	1	0	2	5	0	7	2	1	1	0	0	0	0	0	0	0	0	0	0	0	0	0	0	0	0	0	0	0	0	0	0	0	0	0	0	0
BC2960_gene	14	0	0	3	1	2	9	4	3	2	5	0	1	1	0	2	5	0	7	2	1	1	0	0	0	0	0	0	0	0	0	0	0	0	0	0	0	0	0	0	0	0	0	0	0	0	0	0	0
BC3037_gene	19	3	0	5	0	0	11	4	0	5	5	0	0	1	0	5	3	0	8	1	1	0	0	0	0	0	0	0	0	0	0	0	0	1	0	0	0	0	0	0	0	1	0	0	0	0	0	0	0
BC3038_gene	19	3	0	5	0	0	11	4	0	5	5	1	0	1	0	5	3	1	9	1	1	0	0	0	0	0	0	0	0	0	0	0	0	0	0	0	0	0	1	0	0	1	0	0	0	0	0	0	0
BC3051_gene	13	3	0	2	4	4	9	5	1	3	5	0	0	1	0	1	5	0	6	1	1	0	0	0	0	0	0	0	0	0	0	0	0	0	0	0	0	0	0	0	0	0	1	0	0	0	0	0	0
BC3059_gene	12	0	0	1	9	1	11	4	0	1	5	0	0	2	0	1	5	0	6	2	1	1	0	0	0	0	0	0	0	0	0	0	0	0	0	0	0	0	0	0	0	0	0	0	0	0	0	0	0
BC3076_gene	25	5	0	1	2	0	15	0	0	9	3	1	0	1	0	9	2	0	11	1	0	1	0	0	0	0	0	0	0	0	0	0	0	0	0	0	0	0	0	0	0	0	0	0	0	0	0	0	0
BC3089_gene	12	0	0	2	2	0	13	1	3	2	4	0	1	1	0	2	4	0	6	2	1	1	0	0	0	0	0	0	0	0	0	0	0	0	0	0	0	0	0	0	0	0	0	0	0	0	0	0	0
BC3090_gene	10	0	0	2	2	0	15	0	1	1	4	0	0	2	0	1	4	0	5	2	1	1	0	0	0	0	0	0	0	0	0	0	0	0	0	0	0	0	0	0	0	0	0	0	0	0	0	0	0
BC3160_gene	11	1	0	7	0	0	12	3	0	3	3	0	0	1	0	2	3	0	5	1	1	0	1	0	0	0	0	0	0	0	1	1	0	0	0	0	0	0	0	0	0	0	0	0	0	0	0	0	0
BC3216_gene	14	0	0	3	1	0	13	1	2	3	4	0	0	2	0	3	4	0	7	2	1	1	0	0	0	0	0	0	0	0	0	0	0	0	0	0	0	0	0	0	0	0	0	0	0	0	0	0	0
BC3250_gene	21	1	0	6	0	0	9	6	0	7	4	0	0	2	0	6	4	0	10	2	1	1	0	0	0	0	0	0	1	0	0	1	0	0	0	0	0	0	0	0	0	0	0	0	0	0	0	0	0
BC3314_gene	27	1	0	4	2	0	13	2	0	10	4	0	1	1	0	9	4	0	13	2	1	1	0	0	0	1	0	0	0	0	0	1	0	0	0	0	0	0	0	0	0	0	0	0	0	0	0	0	0
BC3326_gene	14	2	0	2	0	2	6	8	3	3	5	0	0	1	0	3	4	0	7	1	0	1	0	0	0	0	0	0	0	0	0	0	0	0	0	0	0	0	0	0	0	0	0	0	0	0	0	0	0
BC3354_gene	12	2	0	3	0	2	9	5	3	2	4	1	0	1	0	0	4	1	5	1	0	1	1	0	0	0	0	0	0	0	0	1	0	0	0	0	0	0	0	0	0	0	1	0	0	0	0	0	0
BC3355_gene	16	2	0	5	0	0	14	0	1	4	5	0	0	0	0	3	4	0	7	0	0	0	0	0	0	0	0	0	1	0	1	1	0	0	0	0	0	0	1	0	1	1	0	0	0	0	0	0	0
BC3417_gene	10	2	0	6	1	0	11	4	0	0	5	1	0	2	0	0	4	0	4	2	1	1	0	0	0	0	0	0	0	0	0	0	0	0	0	0	0	0	1	0	0	1	0	0	1	0	0	0	0
BC3452_gene	16	0	0	3	5	0	13	2	0	4	4	0	0	2	0	4	4	0	8	2	1	1	0	0	0	0	0	0	0	0	0	0	0	0	0	0	0	0	0	0	0	0	0	0	0	0	0	0	0
BC3466_gene	8	6	0	6	2	0	12	2	3	2	5	0	0	0	0	1	2	0	3	0	0	0	0	0	0	0	0	0	0	0	0	0	0	0	0	2	0	0	0	0	1	2	0	0	0	0	0	0	0
BC3471_gene	15	3	0	3	1	0	8	6	5	6	3	0	1	1	0	5	2	0	7	2	1	1	0	0	0	0	0	0	1	0	0	1	0	0	0	0	0	0	0	0	0	0	0	0	0	0	0	0	0
BC3478_gene	17	3	0	3	1	0	5	10	0	5	4	0	0	1	0	3	4	0	7	1	0	1	2	0	0	0	0	0	0	0	1	2	0	0	0	0	0	0	0	0	0	0	0	0	0	0	0	0	0
BC3479_gene	28	2	0	4	0	0	11	3	1	10	4	1	0	1	0	8	4	1	13	1	0	1	0	0	0	0	1	0	0	0	1	1	0	0	0	0	0	0	0	0	0	0	0	0	0	0	0	0	0
BC3483_gene	15	2	1	1	2	0	14	1	0	2	4	1	0	1	0	2	4	0	6	1	0	1	0	0	0	0	0	0	0	0	0	0	0	0	0	0	0	0	0	0	0	0	0	0	0	0	0	0	0
BC3498_gene	15	5	0	1	1	2	10	4	1	6	4	0	0	0	0	3	3	0	6	0	0	0	1	0	0	0	0	0	1	1	1	3	0	0	0	0	0	0	0	0	0	0	0	0	0	0	0	0	0
BC3530_gene	24	7	0	2	1	0	12	2	1	9	4	2	0	1	0	6	3	0	9	1	0	1	0	0	0	0	0	0	1	0	0	1	0	0	0	1	0	0	0	0	0	1	1	0	0	2	0	0	0
BC3539_gene	14	0	0	3	1	0	13	1	2	3	4	0	1	1	0	3	4	0	7	2	1	1	0	0	0	0	0	0	0	0	0	0	0	0	0	0	0	0	0	0	0	0	0	0	0	0	0	0	0
BC3548_gene	14	4	0	0	3	0	13	2	0	3	6	0	1	1	0	1	5	0	6	2	1	1	1	1	0	0	0	0	0	0	0	2	0	0	0	0	0	0	0	0	0	0	0	0	0	0	0	0	0
BC3551_gene	15	1	0	4	0	1	13	2	0	2	6	0	0	2	0	1	6	0	7	2	1	1	0	0	0	0	0	0	1	0	0	1	0	0	0	0	0	0	0	0	0	0	0	0	0	0	0	0	0
BC3552_gene	22	4	0	2	2	0	12	3	0	7	5	1	1	0	0	6	4	0	10	1	0	1	0	0	0	0	0	0	0	0	0	0	0	0	0	0	0	0	0	0	0	0	0	0	0	0	0	0	0
BC3556_gene	18	2	0	3	2	0	12	3	0	4	6	0	0	1	0	3	5	0	8	1	0	1	0	0	0	0	0	0	1	0	0	1	0	1	0	0	0	0	0	0	1	1	0	0	0	0	0	0	0
BC3557_gene	13	1	0	2	2	0	12	3	0	2	5	0	0	1	0	2	4	0	6	1	0	1	0	0	0	0	0	0	0	0	0	0	0	0	0	0	0	0	1	0	1	1	0	0	0	0	0	0	0
BC3558_gene	16	2	0	4	1	0	13	2	0	5	4	0	1	1	0	3	4	0	7	2	1	1	1	0	0	0	0	0	1	0	0	2	0	0	0	0	0	0	0	0	0	0	0	0	0	0	0	0	0
BC3576_gene	24	4	0	5	1	7	10	4	2	7	6	1	0	2	0	5	6	0	11	2	1	1	0	0	0	1	0	0	0	0	0	1	0	0	0	0	0	0	0	0	0	0	0	0	0	0	0	0	0
BC3582_gene	19	1	0	1	3	0	12	3	0	5	4	0	1	1	0	5	4	0	9	2	1	1	0	0	0	0	0	0	0	0	0	0	0	0	0	0	0	0	0	0	0	0	0	0	0	0	0	0	0
BC3583_gene	19	1	0	1	3	0	14	1	1	5	5	0	1	1	0	5	4	0	9	2	1	1	0	0	0	0	0	0	0	0	0	0	0	0	0	0	0	0	0	0	0	0	0	0	0	0	0	0	0
BC3600_gene	20	0	0	2	1	0	15	0	0	6	4	0	1	1	0	6	4	0	10	2	1	1	0	0	0	0	0	0	0	0	0	0	0	0	0	0	0	0	0	0	0	0	0	0	0	0	0	0	0
BC3605_gene	11	1	0	0	4	0	16	0	0	1	5	0	0	2	0	0	5	0	5	2	1	1	0	0	0	1	0	0	0	0	0	1	0	0	0	0	0	0	0	0	0	0	0	0	0	0	0	0	0
BC3612_gene	18	4	0	2	5	0	10	4	1	3	5	3	0	1	0	3	3	2	8	1	0	1	0	0	0	0	0	0	0	0	0	0	0	0	0	0	0	0	1	0	0	1	0	0	0	0	0	0	0
BC3616_gene	20	0	0	2	2	0	10	5	0	5	5	0	0	2	0	5	5	0	10	2	1	1	0	0	0	0	0	0	0	0	0	0	0	0	0	0	0	0	0	0	0	0	0	0	0	0	0	0	0
BC3617_gene	20	0	0	3	5	0	14	1	0	5	5	0	1	1	0	5	5	0	10	2	1	1	0	0	0	0	0	0	0	0	0	0	0	0	0	0	0	0	0	0	0	0	0	0	0	0	0	0	0
BC3618_gene	20	0	0	3	5	0	13	2	0	5	5	0	1	1	0	5	5	0	10	2	1	1	0	0	0	0	0	0	0	0	0	0	0	0	0	0	0	0	0	0	0	0	0	0	0	0	0	0	0
BC3621_gene	15	1	0	0	5	0	14	1	0	2	6	0	0	1	0	1	6	0	7	1	0	1	0	0	0	1	0	0	0	0	1	1	0	0	0	0	0	0	0	0	0	0	0	0	0	0	0	0	0
BC3629_gene	16	2	0	3	2	0	12	2	1	4	4	1	0	1	0	4	4	0	8	1	0	1	0	0	0	0	0	0	0	0	0	0	0	0	0	0	0	0	0	0	0	0	0	0	0	0	0	0	0
BC3639_gene	18	2	0	1	3	0	14	1	0	4	6	0	0	1	0	4	5	0	9	1	1	0	0	0	0	0	0	0	0	0	0	0	0	0	0	0	0	0	0	0	0	0	0	0	0	0	0	0	0
BC3640_gene	18	2	0	1	3	0	10	5	1	4	6	0	0	1	0	4	5	0	9	1	1	0	0	0	0	0	0	0	0	0	0	0	0	0	0	0	0	0	0	0	0	0	0	0	0	0	0	0	0
BC3642_gene	24	3	1	0	3	0	14	1	1	7	6	0	1	1	0	6	4	0	10	2	1	1	0	0	0	0	1	0	0	0	0	1	0	1	0	0	0	0	1	0	0	2	0	0	0	0	0	0	0
BC3647_gene	14	2	0	2	3	0	12	3	0	4	4	0	0	2	0	2	4	0	6	2	1	1	1	0	0	0	0	0	1	0	0	2	0	0	0	0	0	0	0	0	0	0	0	0	0	0	0	0	0
BC3663_gene	22	2	0	4	0	0	7	8	0	6	5	1	0	2	0	5	5	0	10	2	1	1	0	0	0	0	0	0	1	0	0	1	0	0	0	0	0	0	0	0	0	0	0	1	0	0	0	0	0
BC3674_gene	10	2	0	0	5	0	12	3	0	2	4	0	0	2	0	1	3	0	4	2	1	1	0	0	0	0	0	0	0	0	0	0	0	0	0	1	0	0	0	0	0	1	0	0	0	0	0	0	0
BC3686_gene	24	9	0	3	3	1	9	7	0	7	6	3	0	1	0	5	3	0	8	1	0	1	0	0	0	0	0	0	1	0	0	1	0	2	0	0	1	0	0	0	0	3	1	2	0	0	0	0	0
BC3688_gene	14	0	0	3	0	0	11	4	3	2	5	0	0	2	0	2	5	0	7	2	1	1	0	0	0	0	0	0	0	0	0	0	0	0	0	0	0	0	0	0	0	0	0	0	0	0	0	0	0
BC3691_gene	30	3	1	3	0	1	10	3	2	11	4	0	0	0	0	11	3	0	14	0	0	0	0	0	0	0	0	0	0	0	0	0	0	0	0	0	0	0	0	0	0	0	0	0	0	0	0	0	0
BC3707_gene	11	3	0	2	2	0	11	4	1	1	5	1	0	1	0	1	4	0	5	1	0	1	0	0	0	0	0	0	0	0	0	0	0	0	0	0	0	0	0	0	0	0	0	0	0	0	0	0	0
BC3709_gene	16	2	0	4	1	0	14	1	0	5	4	0	0	2	0	3	4	0	7	2	1	1	0	0	0	0	0	0	2	0	0	2	0	0	0	0	0	0	0	0	0	0	0	0	0	0	0	0	0
BC3711_gene	14	0	0	1	2	0	15	0	0	3	4	0	1	1	0	3	4	0	7	2	1	1	0	0	0	0	0	0	0	0	0	0	0	0	0	0	0	0	0	0	0	0	0	0	0	0	0	0	0
BC3715_gene	17	3	0	2	8	0	13	2	1	3	6	0	1	0	0	3	4	0	7	1	1	0	0	0	0	0	0	0	0	0	0	0	1	1	0	0	0	0	0	0	1	2	0	0	0	0	0	0	0
BC3721_gene	16	6	0	0	4	0	10	3	2	6	2	2	0	0	0	5	2	0	7	0	0	0	0	0	0	0	0	0	0	0	0	0	0	0	0	0	0	0	1	0	1	1	0	0	0	0	0	0	0
BC3722_gene	15	1	0	2	2	0	11	4	0	2	5	1	0	1	0	1	5	1	7	1	1	0	0	0	0	0	0	0	1	0	1	1	0	0	0	0	0	0	0	0	0	0	0	0	0	0	0	0	0
BC3728_gene	16	6	0	2	2	0	14	1	1	7	4	0	1	0	0	4	4	0	8	1	0	1	0	0	0	0	0	0	0	0	0	0	0	0	0	0	0	0	0	0	0	0	0	0	0	0	0	0	0
BC3731_gene	17	1	0	2	2	0	14	1	0	5	3	1	1	0	0	5	3	0	8	1	0	1	0	0	0	0	0	0	0	0	0	0	0	0	0	0	0	0	0	0	0	0	0	1	0	0	0	0	0
BC3732_gene	16	2	0	0	5	0	10	4	2	4	4	1	1	1	0	4	4	0	8	2	1	1	0	0	0	0	0	0	0	0	0	0	0	0	0	0	0	0	0	0	0	0	0	0	0	0	0	0	0
BC3742_gene	23	5	0	1	3	0	12	2	2	6	5	0	0	0	0	6	4	0	10	0	0	0	0	0	0	0	0	0	0	0	0	0	0	0	0	1	0	0	0	0	1	1	0	0	0	0	0	0	0
BC3743_gene	19	3	0	1	3	0	10	3	4	5	5	1	0	1	0	4	4	1	9	1	0	1	0	0	0	0	0	0	0	0	0	0	1	0	0	0	0	0	0	0	1	1	0	0	0	0	0	0	0
BC3767_gene	12	0	0	4	0	1	14	1	0	1	4	1	0	2	0	1	4	1	6	2	1	1	0	0	0	0	0	0	0	0	0	0	0	0	0	0	0	0	0	0	0	0	0	0	0	0	0	0	0
BC3770_gene	19	1	0	3	0	0	15	0	0	4	5	1	1	1	0	4	5	0	9	2	1	1	0	0	0	0	0	0	0	0	0	0	0	0	0	0	0	0	0	0	0	0	0	1	0	0	0	0	0
BC3771_gene	17	1	0	1	2	0	13	2	2	5	4	0	0	1	0	4	4	0	8	1	0	1	0	0	0	0	0	0	0	0	0	0	0	0	0	0	0	0	0	0	0	0	0	0	0	0	0	0	0
BC3773_gene	12	2	0	3	1	1	9	4	3	2	4	1	0	2	0	1	4	0	5	2	1	1	1	0	0	0	0	0	0	0	0	1	0	0	0	0	0	0	1	0	0	1	0	0	0	0	0	0	0
BC3776_gene	20	0	0	3	0	0	15	0	0	5	5	0	1	1	0	5	5	0	10	2	1	1	0	0	0	0	0	0	0	0	0	0	0	0	0	0	0	0	0	0	0	0	0	0	0	0	0	0	0
BC3778_gene	12	0	0	3	0	0	15	0	0	2	4	0	0	2	0	2	4	0	6	2	1	1	0	0	0	0	0	0	0	0	0	0	0	0	0	0	0	0	0	0	0	0	0	0	0	0	0	0	0
BC3780_gene	19	3	0	4	0	0	12	3	2	6	3	2	0	1	1	6	2	1	9	2	1	1	0	0	0	0	0	0	0	0	0	0	0	0	0	1	0	0	0	0	0	1	0	0	0	0	0	0	0
BC3784_gene	19	3	0	3	0	0	15	0	0	5	6	0	0	1	0	4	5	0	9	1	1	0	0	0	0	0	0	0	0	0	0	0	0	0	0	0	0	0	0	0	0	0	0	0	0	0	0	0	0
BC3786_gene	34	2	0	3	1	0	10	5	0	11	5	1	2	0	0	10	4	1	15	2	1	1	0	0	0	0	0	1	0	0	0	1	0	0	0	0	0	0	1	0	0	1	0	0	0	0	0	0	0
BC3793_gene	19	1	0	4	0	0	12	3	0	6	3	1	1	1	0	6	3	0	9	2	1	1	0	0	0	0	0	0	0	0	0	0	0	0	0	0	0	0	1	0	0	1	0	0	0	0	0	0	0
BC3794_gene	12	0	0	5	2	0	15	0	0	1	5	0	0	2	0	1	5	0	6	2	1	1	0	0	0	0	0	0	0	0	0	0	0	0	0	0	0	0	0	0	0	0	0	0	0	0	0	0	0
BC3802_gene	13	3	0	3	0	0	10	4	4	3	4	1	0	1	0	2	4	0	6	1	0	1	0	0	0	0	1	0	0	0	1	1	0	0	0	0	0	0	0	0	0	0	0	0	0	0	0	0	0
BC3805_gene	12	0	0	2	1	0	15	0	0	2	4	0	1	1	0	2	4	0	6	2	1	1	0	0	0	0	0	0	0	0	0	0	0	0	0	0	0	0	0	0	0	0	0	0	0	0	0	0	0
BC3806_gene	12	0	0	4	0	0	15	0	0	1	5	0	1	1	0	1	5	0	6	2	1	1	0	0	0	0	0	0	0	0	0	0	0	0	0	0	0	0	0	0	0	0	0	0	0	0	0	0	0
BC3809_gene	18	0	0	4	0	0	14	1	0	5	4	0	1	1	0	5	4	0	9	2	1	1	0	0	0	0	0	0	0	0	0	0	0	0	0	0	0	0	0	0	0	0	0	0	0	0	0	0	0
BC3817_gene	14	2	0	3	2	0	14	1	0	2	5	1	0	2	0	1	5	0	6	2	1	1	1	0	0	0	0	0	0	0	0	1	0	0	0	0	0	0	0	0	0	0	0	0	0	0	0	0	0
BC3824_gene	16	0	0	3	0	0	15	0	0	3	5	0	0	2	0	3	5	0	8	2	1	1	0	0	0	0	0	0	0	0	0	0	0	0	0	0	0	0	0	0	0	0	0	0	0	0	0	0	0
BC3825_gene	26	0	0	3	0	0	15	0	0	5	5	3	0	1	1	5	5	3	13	2	1	1	0	0	0	0	0	0	0	0	0	0	0	0	0	0	0	0	0	0	0	0	0	0	0	0	0	0	0
BC3826_gene	14	2	0	1	3	4	9	5	4	3	5	0	0	2	0	2	4	0	6	2	1	1	1	0	0	0	0	0	0	0	0	1	0	0	0	1	0	0	0	0	0	1	0	0	0	0	0	0	0
BC3830_gene	28	0	0	3	0	0	14	1	0	7	5	2	1	1	0	7	5	2	14	2	1	1	0	0	0	0	0	0	0	0	0	0	0	0	0	0	0	0	0	0	0	0	0	0	0	0	0	0	0
BC3833_gene	16	2	0	4	2	0	10	4	1	3	5	1	0	2	0	3	5	0	8	2	1	1	0	0	0	0	0	0	0	0	0	0	0	0	0	0	0	0	0	0	0	0	0	0	0	0	0	0	0
BC3835_gene	14	4	0	3	1	0	10	4	1	6	3	0	1	0	0	4	3	0	7	1	0	1	0	0	0	0	0	0	0	0	0	0	0	0	0	0	0	0	0	0	0	0	0	0	0	0	0	0	0
BC3836_gene	13	1	0	4	0	0	12	2	1	1	4	2	0	2	0	1	4	1	6	2	1	1	0	0	0	0	0	0	0	0	0	0	0	0	0	0	0	0	0	0	0	0	0	0	0	0	0	0	0
BC3838_gene	19	1	0	6	0	0	15	0	0	4	6	0	0	1	0	3	6	0	9	1	0	1	0	0	0	0	0	0	1	0	1	1	0	0	0	0	0	0	0	0	0	0	0	0	0	0	0	0	0
BC0445_gene	23	1	0	3	0	0	11	4	0	2	7	2	1	0	0	2	7	1	10	1	0	1	0	0	0	0	0	0	0	0	0	0	0	0	0	0	0	0	0	0	0	0	0	0	0	0	0	0	0
BC0449_gene	10	2	0	3	2	4	11	2	3	2	4	0	0	1	0	0	4	0	4	1	1	0	2	0	0	0	0	0	0	0	1	2	0	0	0	0	0	0	0	0	0	0	0	0	0	0	0	0	0
BC0453_gene	18	1	0	3	0	0	10	5	1	2	7	0	1	1	0	2	6	0	8	2	1	1	0	0	0	0	0	0	0	0	0	0	1	0	0	0	0	0	0	0	0	1	0	0	0	0	0	0	0
BC0454_gene	15	1	0	2	2	0	11	0	6	5	3	0	0	1	0	4	3	0	7	1	0	1	0	1	0	0	0	0	0	0	1	1	0	0	0	0	0	0	0	0	0	0	0	0	0	0	0	0	0
BC0455_gene	26	8	1	2	4	0	8	7	0	12	5	0	1	1	0	7	4	0	11	2	1	1	0	0	0	0	0	0	4	0	0	4	0	0	0	0	0	0	0	0	0	0	0	0	0	0	0	0	0
BC0456_gene	20	0	0	3	1	0	10	4	5	5	4	1	0	1	1	5	4	1	10	2	1	1	0	0	0	0	0	0	0	0	0	0	0	0	0	0	0	0	0	0	0	0	0	0	0	0	0	0	0
BC2194_gene	16	2	0	4	1	0	14	1	0	4	4	1	1	1	0	3	4	0	7	2	1	1	0	0	0	0	0	0	2	0	0	2	0	0	0	0	0	0	0	0	0	0	0	0	0	0	0	0	0
BC2195_gene	20	2	0	1	3	1	12	3	0	6	5	0	1	1	0	5	5	0	10	2	1	1	0	0	0	0	0	0	0	0	0	0	0	0	0	0	0	0	0	0	0	0	0	0	0	0	0	0	0
BC4387_gene	13	3	0	1	3	1	9	5	1	3	4	0	0	1	0	2	4	0	6	1	0	1	0	0	0	0	0	0	1	0	0	1	0	0	0	0	0	0	0	0	0	0	0	0	0	0	0	0	0
BC4391_gene	18	1	0	4	1	0	14	1	0	2	6	1	0	2	0	2	6	0	8	2	1	1	0	0	0	0	0	0	0	0	0	0	0	0	0	0	0	0	0	0	0	0	1	0	0	0	0	0	0
BC4396_gene	18	4	0	1	2	1	7	7	1	7	4	0	0	1	0	5	3	0	8	1	0	1	1	0	0	0	0	0	0	0	0	1	0	0	0	0	0	0	1	0	0	1	0	0	0	0	0	0	0
BC4397_gene	23	5	0	3	0	0	12	3	0	6	5	1	1	1	0	4	5	0	9	2	1	1	2	0	0	0	0	0	0	0	0	2	0	0	0	0	0	0	0	0	0	0	0	0	0	0	0	0	0
BC4402_gene	30	0	0	3	0	0	15	0	0	4	7	2	1	1	0	4	7	2	13	2	1	1	0	0	0	0	0	0	0	0	0	0	0	0	0	0	0	0	0	0	0	0	0	0	0	0	0	0	0
BC4405_gene	14	2	0	3	2	0	17	0	0	3	4	1	0	1	0	3	3	0	6	1	0	1	0	0	0	0	0	0	0	0	0	0	0	0	0	1	0	0	0	0	1	1	0	0	0	1	0	0	0
BC4410_gene	19	1	0	5	0	0	13	2	1	2	7	1	0	0	1	2	6	1	9	1	1	0	0	0	0	0	0	0	0	0	0	0	0	0	0	1	0	0	0	0	1	1	0	0	0	0	0	0	0
BC4421_gene	11	3	0	3	0	2	11	4	0	2	4	1	0	2	0	1	4	0	5	2	1	1	0	0	0	0	0	0	0	0	0	0	0	0	0	0	0	0	1	0	0	1	0	0	0	0	0	0	0
BC4430_gene	13	1	0	2	2	0	13	2	0	2	4	1	0	2	0	2	4	0	6	2	1	1	0	0	0	0	0	0	0	0	0	0	0	0	0	0	0	0	0	0	0	0	0	0	0	0	0	0	0
BC4434_gene	15	1	0	5	0	0	9	5	1	2	6	0	0	1	0	2	5	0	7	1	0	1	0	0	0	0	0	0	0	0	0	0	0	0	0	1	0	0	0	0	1	1	0	0	0	0	0	0	0
BC4436_gene	20	0	0	4	0	0	15	0	0	5	5	0	0	2	0	5	5	0	10	2	1	1	0	0	0	0	0	0	0	0	0	0	0	0	0	0	0	0	0	0	0	0	0	0	0	0	0	0	0
BC4442_gene	18	2	0	2	2	0	15	0	0	3	6	1	1	1	0	2	6	0	8	2	1	1	0	0	0	0	0	0	0	0	0	0	0	0	0	0	0	0	0	0	0	0	0	0	0	0	0	0	0
BC4462_gene	16	0	0	5	1	0	15	1	0	2	5	1	0	1	1	2	5	1	8	2	1	1	0	0	0	0	0	0	0	0	0	0	0	0	0	0	0	0	0	0	0	0	0	0	0	0	0	0	0
BC4464_gene	18	0	0	4	0	0	14	0	1	5	3	1	0	1	1	5	3	1	9	2	1	1	0	0	0	0	0	0	0	0	0	0	0	0	0	0	0	0	0	0	0	0	0	0	0	0	0	0	0
BC4465_gene	19	1	0	5	0	0	15	0	0	4	5	1	0	1	1	3	5	1	9	2	1	1	0	0	0	0	0	0	1	0	0	1	0	0	0	0	0	0	0	0	0	0	0	0	0	0	0	0	0
BC4467_gene	17	5	0	3	1	0	10	5	0	5	6	0	0	1	0	4	4	0	8	1	1	0	0	0	0	0	0	0	1	0	0	1	0	0	0	0	0	0	0	0	0	0	0	0	0	0	0	0	0
BC4468_gene	16	2	0	2	2	0	15	0	1	2	6	1	1	1	0	1	6	0	7	2	1	1	0	0	0	0	0	0	0	0	0	0	0	0	0	0	0	0	0	0	0	0	0	1	0	0	0	0	0
BC4475_gene	16	0	0	4	0	0	14	1	0	1	6	0	0	2	0	1	6	0	7	2	1	1	0	0	0	0	0	0	0	0	0	0	0	0	0	0	0	0	0	0	0	0	0	0	0	0	0	0	0
BC4476_gene	16	0	0	4	0	0	10	4	2	1	6	1	0	2	0	1	6	1	8	2	1	1	0	0	0	0	0	0	0	0	0	0	0	0	0	0	0	0	0	0	0	0	0	0	0	0	0	0	0
BC4478_gene	27	1	0	6	0	0	10	3	2	6	5	2	0	1	1	6	5	2	13	2	1	1	0	0	0	0	0	0	0	0	0	0	0	0	0	0	0	0	0	0	0	0	0	0	0	0	0	0	0
BC4479_gene	15	1	0	5	0	0	15	0	0	5	3	0	1	1	0	5	2	0	7	2	1	1	0	0	0	0	0	0	0	0	0	0	0	0	0	0	0	0	1	0	0	1	0	0	0	0	0	0	0
BC4480_gene	15	1	0	2	2	0	15	0	0	3	5	0	1	1	0	2	5	0	7	2	1	1	0	0	0	0	0	0	0	0	0	0	0	0	0	0	0	0	0	0	0	0	0	0	0	0	0	0	0
BC4495_gene	15	5	0	8	0	0	16	0	0	5	3	2	1	0	1	3	2	2	7	2	1	1	0	0	0	0	0	0	1	0	0	1	0	0	0	0	0	0	0	0	0	0	0	0	0	0	0	0	0
BC4496_gene	13	1	0	4	0	0	11	3	5	3	4	0	1	1	0	2	4	0	6	2	1	1	1	0	0	0	0	0	0	0	0	1	0	0	0	0	0	0	0	0	0	0	0	0	0	0	0	0	0
BC4504_gene	17	3	0	0	4	2	14	1	1	6	4	0	1	1	0	5	3	0	8	2	1	1	0	0	0	0	0	0	0	0	0	0	0	1	0	0	0	0	0	0	0	1	0	0	0	0	0	0	0
BC4508_gene	22	2	0	3	0	0	12	3	3	3	8	0	1	1	0	3	8	0	11	2	1	1	0	0	0	0	0	0	0	0	0	0	0	0	0	0	0	0	0	0	0	0	0	0	0	0	0	0	0
BC4509_gene	16	4	0	4	1	0	15	0	0	6	4	0	0	1	0	4	2	0	6	1	0	1	1	0	0	0	0	0	1	0	0	2	0	0	0	2	0	0	0	0	1	2	0	0	0	0	0	0	0
BC4511_gene	16	2	0	1	3	0	8	6	1	3	6	0	0	2	0	1	6	0	7	2	1	1	0	0	0	1	0	1	0	0	0	2	0	0	0	0	0	0	0	0	0	0	0	0	0	0	0	0	0
BC4512_gene	16	2	0	1	3	0	11	3	1	3	6	0	0	2	0	1	6	0	7	2	1	1	0	0	0	0	1	0	1	0	0	2	0	0	0	0	0	0	0	0	0	0	0	0	0	0	0	0	0
BC4515_gene	18	2	0	1	2	0	13	2	0	6	4	0	1	0	0	4	4	0	8	1	0	1	0	1	0	1	0	0	0	0	1	2	0	0	0	0	0	0	0	0	0	0	0	0	0	0	0	0	0
BC4516_gene	23	1	0	3	2	0	12	3	0	7	5	0	1	1	0	6	5	0	11	2	1	1	0	0	0	0	0	0	0	0	0	0	0	0	0	0	0	0	0	0	0	0	1	0	0	0	0	0	0
BC4519_gene	22	0	0	5	1	0	12	2	1	6	4	1	0	2	0	6	4	1	11	2	1	1	0	0	0	0	0	0	0	0	0	0	0	0	0	0	0	0	0	0	0	0	0	0	0	0	0	0	0
BC4520_gene	25	1	0	3	0	0	14	2	0	8	5	0	2	0	0	8	4	0	12	2	1	1	0	0	0	0	0	0	0	0	0	0	0	0	0	1	0	0	0	0	0	1	0	0	0	0	0	0	0
BC4521_gene	12	0	0	2	2	0	13	2	1	2	4	0	0	2	0	2	4	0	6	2	1	1	0	0	0	0	0	0	0	0	0	0	0	0	0	0	0	0	0	0	0	0	0	0	0	0	0	0	0
BC4531_gene	14	5	1	3	0	1	15	0	0	4	4	1	0	1	0	3	3	0	6	1	0	1	0	0	0	0	1	0	0	0	0	1	0	0	0	0	0	0	0	0	0	0	0	0	0	0	0	0	0
BC4538_gene	20	0	0	3	3	1	14	1	1	5	4	1	0	1	1	5	4	1	10	2	1	1	0	0	0	0	0	0	0	0	0	0	0	0	0	0	0	0	0	0	0	0	0	0	0	0	0	0	0
BC3845_gene	13	1	0	5	0	1	14	0	1	1	5	1	0	2	0	1	5	0	6	2	1	1	1	0	0	0	0	0	0	0	0	1	0	0	0	0	0	0	0	0	0	0	0	0	0	0	0	0	0
BC3848_gene	14	0	0	6	0	0	12	3	0	0	5	2	0	1	1	0	5	2	7	2	1	1	0	0	0	0	0	0	0	0	0	0	0	0	0	0	0	0	0	0	0	0	0	0	0	0	0	0	0
BC3854_gene	22	0	0	4	0	0	9	5	3	3	5	3	0	1	1	3	5	3	11	2	1	1	0	0	0	0	0	0	0	0	0	0	0	0	0	0	0	0	0	0	0	0	0	0	0	0	0	0	0
BC3856_gene	10	0	0	3	1	0	12	3	0	1	4	0	0	2	0	1	4	0	5	2	1	1	0	0	0	0	0	0	0	0	0	0	0	0	0	0	0	0	0	0	0	0	0	0	0	0	0	0	0
BC3858_gene	22	0	0	3	1	0	14	1	0	4	6	0	0	2	0	4	6	0	10	2	1	1	0	0	0	0	0	0	0	0	0	0	0	0	0	0	0	0	0	0	0	0	0	0	0	0	0	0	0
BC3868_gene	16	0	0	6	0	0	13	2	0	4	3	1	0	1	1	4	3	1	8	2	1	1	0	0	0	0	0	0	0	0	0	0	0	0	0	0	0	0	0	0	0	0	0	0	0	0	0	0	0
BC3877_gene	12	2	0	4	2	0	9	5	3	2	5	0	1	1	0	2	3	0	5	2	1	1	0	0	0	0	0	0	0	0	0	0	1	0	0	1	0	0	0	0	0	2	0	0	0	0	0	0	0
BC3879_gene	18	2	0	4	2	0	9	5	1	5	5	0	0	0	0	5	3	0	8	0	0	0	0	0	0	0	0	0	0	0	0	0	0	0	0	0	0	0	2	0	2	2	0	0	0	0	0	0	0
BC3890_gene	17	1	0	3	3	0	12	4	0	4	4	1	1	1	0	4	4	0	8	2	1	1	0	0	0	0	0	0	0	0	0	0	0	0	0	0	0	0	1	0	0	1	0	0	0	0	0	0	0
BC3892_gene	19	2	0	4	0	0	15	0	1	3	7	0	0	2	0	3	5	0	8	2	1	1	0	0	0	0	0	0	0	0	0	0	0	1	0	0	0	0	1	0	0	2	0	0	0	0	0	0	0
BC3902_gene	16	0	0	14	0	0	14	1	0	4	3	1	1	1	0	4	3	1	8	2	1	1	0	0	0	0	0	0	0	0	0	0	0	0	0	0	0	0	0	0	0	0	0	0	0	0	0	0	0
BC3903_gene	18	2	0	2	2	0	14	1	0	4	6	0	1	1	0	4	5	0	9	2	1	1	0	0	0	0	0	0	0	0	0	0	0	0	0	0	0	0	0	0	0	0	0	0	0	0	0	0	0
BC3904_gene	15	1	0	7	1	0	12	3	0	2	6	0	0	2	0	1	6	0	7	2	1	1	0	0	0	0	0	0	1	0	0	1	0	0	0	0	0	0	0	0	0	0	0	0	0	0	0	0	0
BC3911_gene	14	0	0	5	0	1	13	2	0	2	4	1	0	1	1	2	4	1	7	2	1	1	0	0	0	0	0	0	0	0	0	0	0	0	0	0	0	0	0	0	0	0	0	0	0	0	0	0	0
BC3912_gene	20	0	0	6	0	0	15	0	0	5	5	0	0	2	0	5	5	0	10	2	1	1	0	0	0	0	0	0	0	0	0	0	0	0	0	0	0	0	0	0	0	0	0	0	0	0	0	0	0
BC3919_gene	16	0	0	2	2	0	13	2	0	3	4	1	1	1	0	3	4	1	8	2	1	1	0	0	0	0	0	0	0	0	0	0	0	0	0	0	0	0	0	0	0	0	0	0	0	0	0	0	0
BC3921_gene	11	3	0	3	0	0	14	1	2	3	3	0	0	1	0	2	3	0	5	1	0	1	0	0	0	0	0	0	0	0	0	0	0	0	0	0	0	0	0	0	0	0	0	0	0	0	0	0	0
BC3922_gene	11	3	0	3	0	0	14	1	2	3	4	0	0	1	0	2	3	0	5	1	0	1	0	0	0	0	0	0	0	0	0	0	0	0	0	0	0	0	0	0	0	0	0	0	0	0	0	0	0
BC3923_gene	14	2	0	4	0	0	13	1	1	3	5	0	0	2	0	3	4	0	7	2	1	1	0	0	0	0	0	0	0	0	0	0	0	0	0	0	0	0	0	0	0	0	0	0	0	0	0	0	0
BC3929_gene	14	0	0	6	0	0	11	4	0	2	5	0	1	1	0	2	5	0	7	2	1	1	0	0	0	0	0	0	0	0	0	0	0	0	0	0	0	0	0	0	0	0	0	0	0	0	0	0	0
BC3933_gene	11	3	0	1	2	0	12	3	0	1	5	0	0	1	0	0	5	0	5	1	0	1	0	0	0	0	0	0	1	0	0	1	0	0	0	0	0	0	0	0	0	0	0	0	0	0	0	0	0
BC3937_gene	32	2	0	4	0	0	14	1	0	5	8	2	0	1	0	4	7	2	13	1	0	1	1	0	0	0	0	0	0	0	1	1	0	0	0	1	0	0	0	0	0	1	0	0	0	0	0	0	0
BC3941_gene	23	0	0	2	2	0	13	2	1	4	7	0	1	1	0	4	7	0	11	2	1	1	0	0	0	0	0	0	0	0	0	0	0	0	0	0	0	0	0	0	0	0	0	0	0	0	0	0	0
BC3946_gene	16	2	0	2	3	1	12	2	3	3	6	0	1	1	0	3	5	0	8	2	1	1	0	0	0	0	0	0	0	0	0	0	0	0	0	0	0	0	0	0	0	0	0	0	0	0	0	0	0
BC3947_gene	13	5	0	2	0	1	11	2	5	3	4	1	0	1	0	1	3	0	4	1	0	1	1	0	0	0	0	0	1	0	0	2	0	0	0	0	0	0	0	0	0	0	0	0	0	0	0	0	0
BC3948_gene	17	5	0	3	1	0	11	4	3	5	4	2	1	1	0	4	4	0	8	2	1	1	0	0	0	0	0	0	0	0	0	0	0	0	0	0	0	0	0	0	0	0	0	0	0	0	0	0	0
BC3949_gene	17	3	0	2	1	0	15	0	0	5	4	0	0	1	0	4	4	0	8	1	0	1	0	0	0	0	0	0	1	0	0	1	0	0	0	0	0	0	0	0	0	0	0	0	0	0	0	0	0
BC3950_gene	18	0	0	2	2	0	12	2	1	3	6	0	0	2	0	3	6	0	9	2	1	1	0	0	0	0	0	0	0	0	0	0	0	0	0	0	0	0	0	0	0	0	0	0	0	0	0	0	0
BC3951_gene	18	0	0	2	2	0	15	0	0	3	6	0	0	2	0	3	6	0	9	2	1	1	0	0	0	0	0	0	0	0	0	0	0	0	0	0	0	0	0	0	0	0	0	0	0	0	0	0	0
BC3953_gene	34	3	1	0	5	0	11	4	0	14	4	0	1	1	0	12	4	0	16	2	1	1	0	0	0	0	0	0	0	0	0	0	0	0	0	0	0	0	0	0	0	0	0	0	0	0	0	0	0
BC3957_gene	19	1	0	3	4	0	11	4	1	4	4	0	0	1	0	4	4	0	8	1	0	1	0	0	0	0	0	0	0	0	0	0	0	0	0	0	0	0	0	0	0	0	0	0	0	0	0	0	0
BC3959_gene	16	0	0	4	0	0	15	0	0	3	4	1	1	1	0	3	4	1	8	2	1	1	0	0	0	0	0	0	0	0	0	0	0	0	0	0	0	0	0	0	0	0	0	0	0	0	0	0	0
BC3960_gene	16	0	0	4	0	0	15	0	0	4	4	0	1	1	0	4	4	0	8	2	1	1	0	0	0	0	0	0	0	0	0	0	0	0	0	0	0	0	0	0	0	0	0	0	0	0	0	0	0
BC3961_gene	16	0	0	4	0	0	15	0	0	4	4	0	1	1	0	4	4	0	8	2	1	1	0	0	0	0	0	0	0	0	0	0	0	0	0	0	0	0	0	0	0	0	0	0	0	0	0	0	0
BC3964_gene	14	2	0	3	1	0	14	1	2	2	6	0	0	2	0	2	5	0	7	2	1	1	0	0	0	0	0	0	0	0	0	0	0	0	0	0	0	0	0	0	0	0	0	0	0	0	0	0	0
BC3967_gene	14	2	0	7	1	0	13	2	1	3	3	2	0	1	0	2	3	1	6	1	0	1	0	0	0	0	0	1	0	0	1	1	0	0	0	0	0	0	0	0	0	0	0	0	0	0	0	1	0
BC3974_gene	13	3	0	1	4	0	13	2	3	2	6	0	0	1	0	1	5	0	6	1	0	1	0	0	0	1	0	0	0	0	0	1	0	0	0	0	0	0	0	0	0	0	0	0	0	0	0	0	0
BC3975_gene	13	3	0	1	4	0	10	2	5	2	6	0	0	1	0	1	5	0	6	1	0	1	0	0	0	0	0	0	1	0	0	1	0	0	0	0	0	0	0	0	0	0	0	0	0	0	0	0	0
BC3981_gene	19	1	0	5	3	0	15	0	0	4	6	0	0	2	0	3	6	0	9	2	1	1	1	0	0	0	0	0	0	0	0	1	0	0	0	0	0	0	0	0	0	0	0	0	0	0	0	0	0
BC3983_gene	16	0	0	9	2	0	14	0	1	4	4	0	0	2	0	4	4	0	8	2	1	1	0	0	0	0	0	0	0	0	0	0	0	0	0	0	0	0	0	0	0	0	0	0	0	0	0	0	0
BC3984_gene	12	0	0	5	0	0	12	4	0	2	3	1	0	1	1	2	3	1	6	2	1	1	0	0	0	0	0	0	0	0	0	0	0	0	0	0	0	0	0	0	0	0	0	0	0	0	0	0	0
BC3986_gene	14	4	0	2	2	0	14	1	0	3	6	0	0	2	0	2	5	0	7	2	1	1	0	0	0	0	0	0	0	0	0	0	0	0	0	0	0	0	0	0	0	0	0	0	0	0	0	0	0
BC3988_gene	22	0	0	3	1	0	13	2	0	7	4	0	2	0	0	7	4	0	11	2	1	1	0	0	0	0	0	0	0	0	0	0	0	0	0	0	0	0	0	0	0	0	0	0	0	0	0	0	0
BC3996_gene	20	0	0	6	1	0	15	0	0	4	6	0	0	2	0	4	6	0	10	2	1	1	0	0	0	0	0	0	0	0	0	0	0	0	0	0	0	0	0	0	0	0	0	0	0	0	0	0	0
BC3999_gene	14	0	0	3	4	0	6	9	1	3	4	0	1	1	0	3	4	0	7	2	1	1	0	0	0	0	0	0	0	0	0	0	0	0	0	0	0	0	0	0	0	0	0	0	0	0	0	0	0
BC4000_gene	24	3	1	4	0	0	13	0	2	6	6	0	1	1	0	6	5	0	11	2	1	1	0	0	0	0	0	0	0	0	0	0	0	0	0	0	0	0	1	0	0	1	0	0	0	0	0	0	0
BC4003_gene	18	3	1	0	5	1	13	1	1	6	4	0	2	0	0	5	4	0	9	2	1	1	0	0	0	0	0	0	0	0	0	0	0	0	0	0	0	0	0	0	0	0	0	0	0	0	0	0	0
BC4004_gene	18	3	1	0	5	1	13	2	0	6	4	0	2	0	0	5	3	0	8	2	1	1	0	0	0	0	0	0	0	0	0	0	0	0	0	0	0	0	1	0	0	1	0	0	0	0	0	0	0
BC4006_gene	12	0	0	5	2	0	14	1	0	3	3	0	0	2	0	3	3	0	6	2	1	1	0	0	0	0	0	0	0	0	0	0	0	0	0	0	0	0	0	0	0	0	0	0	0	0	0	0	0
BC4007_gene	12	0	0	5	2	0	14	1	0	3	3	0	0	2	0	3	3	0	6	2	1	1	0	0	0	0	0	0	0	0	0	0	0	0	0	0	0	0	0	0	0	0	0	0	0	0	0	0	0
BC4008_gene	13	1	0	2	1	0	10	4	1	2	4	1	1	0	0	1	4	1	6	1	0	1	0	0	0	0	0	0	1	0	1	1	0	0	0	0	0	0	0	0	0	0	0	0	0	0	0	0	0
BC4009_gene	18	0	0	3	0	0	13	2	1	5	4	0	1	1	0	5	4	0	9	2	1	1	0	0	0	0	0	0	0	0	0	0	0	0	0	0	0	0	0	0	0	0	0	0	0	0	0	0	0
BC4010_gene	18	0	0	3	0	0	11	4	1	5	4	0	1	1	0	5	4	0	9	2	1	1	0	0	0	0	0	0	0	0	0	0	0	0	0	0	0	0	0	0	0	0	0	0	0	0	0	0	0
BC4011_gene	12	0	0	3	2	0	15	0	0	2	4	0	1	1	0	2	4	0	6	2	1	1	0	0	0	0	0	0	0	0	0	0	0	0	0	0	0	0	0	0	0	0	0	0	0	0	0	0	0
BC4016_gene	18	0	0	5	0	0	12	3	0	1	6	1	1	1	0	1	6	1	8	2	1	1	0	0	0	0	0	0	0	0	0	0	0	0	0	0	0	0	0	0	0	0	0	0	0	0	0	0	0
BC4017_gene	18	0	0	5	0	0	10	5	3	1	6	0	1	1	0	1	6	0	7	2	1	1	0	0	0	0	0	0	0	0	0	0	0	0	0	0	0	0	0	0	0	0	0	0	0	0	0	0	0
BC4019_gene	19	3	0	4	3	1	8	4	5	5	5	0	0	1	0	3	5	0	8	1	0	1	0	0	0	1	0	0	0	0	0	1	0	0	0	0	0	0	0	0	0	0	0	1	0	0	0	0	0
BC4020_gene	19	3	0	4	3	1	11	4	0	4	5	0	0	1	0	3	5	0	8	1	0	1	0	0	0	0	0	0	1	0	0	1	0	0	0	0	0	0	0	0	0	0	0	0	0	0	0	0	0
BC4022_gene	16	0	0	2	2	0	13	1	2	3	5	0	0	2	0	3	5	0	8	2	1	1	0	0	0	0	0	0	0	0	0	0	0	0	0	0	0	0	0	0	0	0	0	0	0	0	0	0	0
BC4023_gene	16	0	0	2	2	0	11	4	1	3	5	0	0	2	0	3	5	0	8	2	1	1	0	0	0	0	0	0	0	0	0	0	0	0	0	0	0	0	0	0	0	0	0	0	0	0	0	0	0
BC4024_gene	14	0	0	6	0	0	14	1	0	4	3	0	1	1	0	4	3	0	7	2	1	1	0	0	0	0	0	0	0	0	0	0	0	0	0	0	0	0	0	0	0	0	0	0	0	0	0	0	0
BC4030_gene	15	1	0	0	5	0	13	2	0	4	4	0	0	2	0	3	4	0	7	2	1	1	0	0	0	0	0	0	1	0	0	1	0	0	0	0	0	0	0	0	0	0	0	0	0	0	0	0	0
BC4039_gene	25	1	0	0	3	3	8	8	0	8	4	1	1	1	0	8	4	0	12	2	1	1	0	0	0	0	0	0	0	0	0	0	0	0	0	0	0	0	1	0	0	1	0	0	0	0	0	0	0
BC4041_gene	11	1	0	2	2	0	11	4	3	2	4	0	0	2	0	1	4	0	5	2	1	1	0	0	0	0	0	0	1	0	0	1	0	0	0	0	0	0	0	0	0	0	0	0	0	0	0	0	0
BC4044_gene	16	0	0	2	1	0	10	5	1	4	4	0	2	0	0	4	4	0	8	2	1	1	0	0	0	0	0	0	0	0	0	0	0	0	0	0	0	0	0	0	0	0	0	0	0	0	0	0	0
BC4048_gene	25	0	0	3	0	0	15	0	0	5	6	1	1	1	0	5	6	1	12	2	1	1	0	0	0	0	0	0	0	0	0	0	0	0	0	0	0	0	0	0	0	0	0	0	0	0	0	0	0
BC4052_gene	25	2	0	3	1	0	12	0	3	6	6	0	2	0	0	5	6	0	11	2	1	1	0	0	0	1	0	0	0	0	0	1	0	0	0	0	0	0	0	0	0	0	0	0	0	0	0	0	0
BC4053_gene	25	2	0	3	1	0	15	0	0	7	6	0	2	0	0	5	6	0	11	2	1	1	0	0	0	0	0	0	1	0	0	1	0	0	0	0	0	0	0	0	0	0	0	0	0	0	0	0	0
BC4057_gene	16	0	0	3	0	0	14	0	1	4	4	0	1	1	0	4	4	0	8	2	1	1	0	0	0	0	0	0	0	0	0	0	0	0	0	0	0	0	0	0	0	0	0	0	0	0	0	0	0
BC4058_gene	19	0	0	4	1	0	15	0	0	3	5	1	1	1	0	3	5	1	9	2	1	1	0	0	0	0	0	0	0	0	0	0	0	0	0	0	0	0	0	0	0	0	0	0	0	0	0	0	0
BC4060_gene	19	1	0	8	0	0	14	1	0	6	4	0	1	1	0	5	4	0	9	2	1	1	0	0	0	0	0	0	1	0	0	1	0	0	0	0	0	0	0	0	0	0	0	0	0	0	0	0	0
BC4062_gene	14	2	0	2	5	0	13	2	1	2	6	0	0	2	0	2	5	0	7	2	1	1	0	0	0	0	0	0	0	0	0	0	0	0	0	0	0	0	0	0	0	0	0	0	0	0	0	0	0
BC4063_gene	14	6	0	2	1	0	13	1	1	2	7	1	0	1	0	2	5	0	7	1	0	1	0	0	0	0	0	0	0	0	0	0	0	0	0	0	0	0	0	0	0	0	0	0	0	0	0	0	0
BC4071_gene	18	2	0	4	1	0	14	1	0	4	5	1	0	2	0	4	5	0	9	2	1	1	0	0	0	0	0	0	0	0	0	0	0	0	0	0	0	0	0	0	0	0	0	0	0	0	0	0	0
BC4075_gene	16	0	0	1	2	0	13	2	0	3	5	0	1	1	0	3	5	0	8	2	1	1	0	0	0	0	0	0	0	0	0	0	0	0	0	0	0	0	0	0	0	0	0	0	0	0	0	0	0
BC4081_gene	20	3	0	2	2	0	15	0	0	5	6	0	0	2	0	3	6	0	9	2	1	1	0	0	0	1	0	0	0	0	0	1	0	0	0	0	0	0	0	0	0	0	0	0	0	0	0	0	0
BC4088_gene	13	1	0	4	0	0	10	5	2	3	4	0	0	2	0	2	4	0	6	2	1	1	0	0	0	0	0	0	0	0	0	0	0	0	0	0	0	0	0	0	0	0	0	0	0	0	0	0	0
BC4089_gene	16	0	0	2	1	0	14	0	1	4	4	0	0	2	0	4	4	0	8	2	1	1	0	0	0	0	0	0	0	0	0	0	0	0	0	0	0	0	0	0	0	0	0	0	0	0	0	0	0
BC4091_gene	20	0	0	5	1	0	15	0	0	5	4	1	1	1	0	5	4	1	10	2	1	1	0	0	0	0	0	0	0	0	0	0	0	0	0	0	0	0	0	0	0	0	0	0	0	0	0	0	0
BC4093_gene	16	0	0	2	1	0	15	0	0	2	6	0	0	2	0	2	6	0	8	2	1	1	0	0	0	0	0	0	0	0	0	0	0	0	0	0	0	0	0	0	0	0	0	0	0	0	0	0	0
BC4094_gene	16	0	0	2	1	0	13	1	1	2	6	0	0	2	0	2	6	0	8	2	1	1	0	0	0	0	0	0	0	0	0	0	0	0	0	0	0	0	0	0	0	0	0	0	0	0	0	0	0
BC4101_gene	24	1	0	4	3	0	9	6	0	6	5	1	0	2	0	6	5	1	12	2	1	1	0	0	0	0	0	0	0	0	0	0	0	0	0	0	0	0	0	0	0	0	0	0	0	0	0	0	0
BC4103_gene	14	0	0	2	3	0	15	0	0	2	5	0	1	1	0	2	5	0	7	2	1	1	0	0	0	0	0	0	0	0	0	0	0	0	0	0	0	0	0	0	0	0	0	0	0	0	0	0	0
BC4104_gene	14	0	0	2	3	0	14	0	1	2	5	0	1	1	0	2	5	0	7	2	1	1	0	0	0	0	0	0	0	0	0	0	0	0	0	0	0	0	0	0	0	0	0	0	0	0	0	0	0
BC4106_gene	14	0	0	4	0	0	15	0	1	3	4	0	1	1	0	3	4	0	7	2	1	1	0	0	0	0	0	0	0	0	0	0	0	0	0	0	0	0	0	0	0	0	0	0	0	0	0	0	0
BC4107_gene	14	0	0	4	0	0	14	1	0	3	4	0	1	1	0	3	4	0	7	2	1	1	0	0	0	0	0	0	0	0	0	0	0	0	0	0	0	0	0	0	0	0	0	0	0	0	0	0	0
BC4120_gene	22	2	0	3	1	0	14	1	1	8	4	0	0	2	0	6	4	0	10	2	1	1	2	0	0	0	0	0	0	0	0	2	0	0	0	0	0	0	0	0	0	0	0	0	0	0	0	0	0
BC4121_gene	16	0	0	0	5	1	12	3	0	4	4	0	0	2	0	4	4	0	8	2	1	1	0	0	0	0	0	0	0	0	0	0	0	0	0	0	0	0	0	0	0	0	0	0	0	0	0	0	0
BC4134_gene	18	2	0	1	3	0	7	8	1	4	5	0	0	1	0	4	5	0	9	1	0	1	0	0	0	0	0	0	0	0	0	0	0	0	0	0	0	0	0	0	0	0	0	0	0	0	0	0	0
BC4135_gene	18	0	0	1	5	0	11	4	0	4	5	0	1	1	0	4	5	0	9	2	1	1	0	0	0	0	0	0	0	0	0	0	0	0	0	0	0	0	0	0	0	0	0	0	0	0	0	0	0
BC4143_gene	23	1	0	0	4	0	13	2	0	7	5	0	1	1	0	7	4	0	11	2	1	1	0	0	0	0	0	0	0	0	0	0	0	1	0	0	0	0	0	0	0	1	0	0	0	0	0	0	0
BC4144_gene	17	1	0	12	1	0	15	0	0	5	4	0	1	1	0	4	4	0	8	2	1	1	0	0	0	0	0	0	0	0	0	0	0	0	0	0	0	0	0	0	0	0	0	0	0	0	0	0	0
BC4145_gene	16	0	0	3	1	0	11	4	0	3	5	0	0	2	0	3	5	0	8	2	1	1	0	0	0	0	0	0	0	0	0	0	0	0	0	0	0	0	0	0	0	0	0	0	0	0	0	0	0
BC4148_gene	16	0	0	3	0	0	13	2	0	4	4	0	1	1	0	4	4	0	8	2	1	1	0	0	0	0	0	0	0	0	0	0	0	0	0	0	0	0	0	0	0	0	0	0	0	0	0	0	0
BC4150_gene	11	1	0	8	1	0	14	1	0	1	5	0	0	2	0	0	5	0	5	2	1	1	0	0	0	0	0	0	1	0	0	1	0	0	0	0	0	0	0	0	0	0	0	0	0	0	0	0	0
BC4151_gene	19	9	0	4	2	0	12	3	1	3	10	1	0	2	0	2	6	0	8	2	1	1	0	0	0	0	0	0	0	0	0	0	0	1	0	0	0	0	1	0	0	2	0	0	0	0	0	0	1
BC4155_gene	20	2	0	2	2	0	14	1	1	5	6	0	1	1	0	5	5	0	10	2	1	1	0	0	0	0	0	0	0	0	0	0	0	0	0	0	0	0	0	0	0	0	0	0	0	0	0	0	0
BC4157_gene	12	0	0	3	1	1	11	4	0	1	5	0	0	2	0	1	5	0	6	2	1	1	0	0	0	0	0	0	0	0	0	0	0	0	0	0	0	0	0	0	0	0	0	0	0	0	0	0	0
BC4166_gene	16	2	0	1	4	0	11	4	0	3	5	1	1	0	0	3	5	0	8	1	0	1	0	0	0	0	0	0	0	0	0	0	0	0	0	0	0	0	0	0	0	0	0	0	0	0	0	0	0
BC4167_gene	16	0	0	1	6	0	12	2	1	3	5	0	1	1	0	3	5	0	8	2	1	1	0	0	0	0	0	0	0	0	0	0	0	0	0	0	0	0	0	0	0	0	0	0	0	0	0	0	0
BC4168_gene	12	2	0	2	1	0	11	3	1	2	4	1	0	1	0	1	4	0	5	1	0	1	0	0	0	0	0	0	1	0	0	1	0	0	0	0	0	0	0	0	0	0	0	1	0	0	0	0	0
BC4172_gene	19	2	1	2	1	2	12	2	1	5	5	0	0	0	0	5	4	0	9	0	0	0	0	0	0	0	0	0	0	0	0	0	0	0	0	0	0	0	1	0	1	1	0	0	0	0	0	0	0
BC4174_gene	31	5	0	5	1	0	13	3	0	9	5	3	1	0	0	7	5	1	13	1	0	1	0	0	0	0	0	0	1	0	0	1	0	0	0	0	0	0	0	0	0	0	0	0	0	0	0	1	0
BC4182_gene	15	1	0	6	0	0	14	1	0	3	4	1	1	1	0	3	4	0	7	2	1	1	0	0	0	0	0	0	0	0	0	0	0	0	0	0	0	0	0	0	0	0	0	1	0	0	0	0	0
BC4197_gene	20	0	0	2	1	1	13	1	4	4	6	0	1	1	0	4	6	0	10	2	1	1	0	0	0	0	0	0	0	0	0	0	0	0	0	0	0	0	0	0	0	0	0	0	0	0	0	0	0
BC4202_gene	25	1	0	3	0	0	11	4	0	5	6	1	1	1	0	4	6	1	11	2	1	1	1	0	0	0	0	0	0	0	0	1	0	0	0	0	0	0	0	0	0	0	0	0	0	0	0	0	0
BC4208_gene	13	3	0	4	0	0	15	0	0	1	5	1	0	2	0	1	5	0	6	2	1	1	0	0	0	0	0	0	0	0	0	0	0	0	0	0	0	0	0	0	0	0	0	0	0	0	0	0	0
BC4209_gene	19	3	0	4	0	0	15	0	1	5	5	0	1	1	0	4	5	0	9	2	1	1	0	0	0	0	0	0	0	0	0	0	0	0	0	0	0	0	0	0	0	0	0	0	0	0	0	0	0
BC4210_gene	16	0	0	2	3	0	10	4	2	4	4	0	1	1	0	4	4	0	8	2	1	1	0	0	0	0	0	0	0	0	0	0	0	0	0	0	0	0	0	0	0	0	0	0	0	0	0	0	0
BC4212_gene	20	0	0	6	0	0	15	1	1	4	5	0	0	2	0	4	5	0	9	2	1	1	0	0	0	0	0	0	0	0	0	0	0	0	0	0	0	0	0	0	0	0	0	0	0	0	0	0	0
BC4229_gene	19	3	0	0	3	0	13	1	1	4	5	2	1	0	0	4	4	0	8	1	0	1	0	0	0	0	0	0	1	0	0	1	0	0	0	0	0	0	0	0	0	0	0	1	0	0	0	0	0
BC4230_gene	18	3	1	3	4	0	9	6	0	4	6	0	1	0	0	4	4	0	8	1	0	1	0	0	0	0	0	0	0	0	0	0	0	1	0	0	0	0	0	0	0	1	0	0	0	0	0	0	0
BC4231_gene	18	3	1	3	4	0	10	5	0	4	5	0	1	0	0	4	4	0	8	1	0	1	0	0	0	0	0	0	0	0	0	0	0	0	0	0	0	0	1	0	0	1	0	0	0	0	0	0	0
BC4233_gene	22	2	0	5	3	3	12	2	1	8	4	0	0	1	0	6	4	0	10	1	0	1	0	0	0	0	0	0	1	0	0	1	0	0	0	0	0	0	0	0	0	0	0	0	0	0	0	0	0
BC4241_gene	13	1	0	3	0	0	12	2	1	3	4	0	1	1	0	2	4	0	6	2	1	1	0	0	0	0	0	0	1	0	0	1	0	0	0	0	0	0	0	0	0	0	0	0	0	0	0	0	0
BC4249_gene	19	1	0	6	0	0	11	4	0	5	5	0	1	0	0	5	4	0	9	1	1	0	0	0	0	0	0	0	0	0	0	0	0	0	0	0	0	0	1	0	1	1	0	0	0	0	0	0	0
BC4256_gene	20	2	0	3	1	1	13	2	1	5	5	0	0	1	0	5	5	0	10	1	0	1	0	0	0	0	0	0	0	0	0	0	0	0	0	0	0	0	0	0	0	0	0	0	0	0	0	0	0
BC4257_gene	20	2	0	3	1	1	15	0	0	5	5	0	0	1	0	5	5	0	10	1	0	1	0	0	0	0	0	0	0	0	0	0	0	0	0	0	0	0	0	0	0	0	0	0	0	0	0	0	0
BC4260_gene	17	1	0	2	1	1	12	3	0	3	6	0	0	1	0	3	5	0	8	1	0	1	0	0	0	0	0	0	0	0	0	0	0	1	0	0	0	0	0	0	1	1	0	0	0	0	0	0	0
BC4263_gene	18	0	0	4	0	0	15	0	1	5	4	0	1	1	0	5	4	0	9	2	1	1	0	0	0	0	0	0	0	0	0	0	0	0	0	0	0	0	0	0	0	0	0	0	0	0	0	0	0
BC4266_gene	12	4	0	4	0	0	14	1	1	3	5	0	1	0	0	2	4	0	6	1	1	0	0	0	0	0	0	0	0	0	0	0	0	0	0	0	0	0	0	0	0	0	0	0	0	0	0	0	0
BC4272_gene	14	2	0	1	3	0	15	0	0	2	5	1	0	2	0	2	5	0	7	2	1	1	0	0	0	0	0	0	0	0	0	0	0	0	0	0	0	0	0	0	0	0	0	0	0	0	0	0	0
BC4274_gene	10	0	0	4	0	0	15	0	1	2	3	0	2	0	0	2	3	0	5	2	1	1	0	0	0	0	0	0	0	0	0	0	0	0	0	0	0	0	0	0	0	0	0	0	0	0	0	0	0
BC4277_gene	19	3	0	1	3	0	6	9	0	4	6	1	1	1	0	4	4	0	8	2	1	1	0	0	0	0	0	0	0	0	0	0	0	0	0	1	0	0	0	1	0	2	0	0	0	0	0	0	0
BC4283_gene	16	0	0	3	1	0	11	3	1	4	4	0	0	2	0	4	4	0	8	2	1	1	0	0	0	0	0	0	0	0	0	0	0	0	0	0	0	0	0	0	0	0	0	0	0	0	0	0	0
BC4286_gene	15	1	0	4	2	0	14	1	0	3	5	0	0	1	0	2	5	0	7	1	0	1	0	0	0	0	0	0	0	0	0	0	0	0	0	0	0	0	0	0	0	0	0	1	0	0	0	0	0
BC4288_gene	21	3	0	3	1	0	14	1	0	5	6	1	0	2	0	4	5	0	9	2	1	1	0	0	0	0	0	0	1	0	0	1	0	0	0	0	0	0	1	0	0	1	1	0	0	0	0	0	0
BC4289_gene	22	0	0	2	2	0	15	0	0	7	4	0	0	2	0	7	4	0	11	2	1	1	0	0	0	0	0	0	0	0	0	0	0	0	0	0	0	0	0	0	0	0	0	0	0	0	0	0	0
BC4293_gene	22	0	0	3	0	0	12	3	0	5	5	1	0	2	0	5	5	1	11	2	1	1	0	0	0	0	0	0	0	0	0	0	0	0	0	0	0	0	0	0	0	0	0	0	0	0	0	0	0
BC4295_gene	12	0	0	4	0	0	14	1	0	0	5	1	0	2	0	0	5	1	6	2	1	1	0	0	0	0	0	0	0	0	0	0	0	0	0	0	0	0	0	0	0	0	0	0	0	0	0	0	0
BC4297_gene	19	3	0	4	1	0	14	1	0	5	5	0	1	0	0	4	5	0	9	1	0	1	0	0	0	0	0	0	0	0	0	0	0	0	0	0	0	0	0	0	0	0	0	0	0	0	0	0	0
BC4302_gene	14	0	0	7	0	0	13	0	2	4	3	0	2	0	0	4	3	0	7	2	1	1	0	0	0	0	0	0	0	0	0	0	0	0	0	0	0	0	0	0	0	0	0	0	0	0	0	0	0
BC4306_gene	18	0	0	4	1	0	12	2	3	5	4	0	2	0	0	5	4	0	9	2	1	1	0	0	0	0	0	0	0	0	0	0	0	0	0	0	0	0	0	0	0	0	0	0	0	0	0	0	0
BC4310_gene	30	0	0	4	0	0	16	0	1	4	7	3	0	1	1	4	7	3	14	2	1	1	0	0	0	0	0	0	0	0	0	0	0	0	0	0	0	0	0	0	0	0	0	0	0	0	0	0	0
BC4312_gene	23	1	0	5	0	0	15	0	0	6	5	1	0	2	0	5	5	1	11	2	1	1	0	0	0	0	0	0	0	0	0	0	0	0	0	0	0	0	0	0	0	0	0	0	0	0	0	0	0
BC4316_gene	10	2	0	4	1	0	15	0	0	1	4	0	0	1	0	1	4	0	5	1	0	1	0	0	0	0	0	0	0	0	0	0	0	0	0	0	0	0	0	0	0	0	0	0	0	0	0	0	0
BC4317_gene	14	2	0	3	1	0	13	2	0	2	4	2	0	1	0	2	4	0	6	1	0	1	0	0	0	0	0	0	0	0	0	0	0	0	0	0	0	0	0	0	0	0	0	2	0	0	0	0	0
BC4318_gene	20	4	0	3	3	0	11	4	0	5	5	2	0	1	0	3	4	1	8	1	1	0	0	0	0	0	0	0	2	0	0	2	0	0	0	0	0	0	1	0	1	1	1	0	0	0	0	0	0
BC4320_gene	12	0	0	3	1	0	13	2	0	2	4	0	0	2	0	2	4	0	6	2	1	1	0	0	0	0	0	0	0	0	0	0	0	0	0	0	0	0	0	0	0	0	0	0	0	0	0	0	0
BC4321_gene	15	5	0	1	2	0	13	2	1	6	4	0	0	2	0	3	4	0	7	2	1	1	0	0	0	0	0	0	0	0	0	0	0	0	0	0	0	0	0	0	0	0	0	0	0	0	0	0	0
BC4325_gene	12	0	0	4	1	0	9	0	7	2	4	0	0	2	0	2	4	0	6	2	1	1	0	0	0	0	0	0	0	0	0	0	0	0	0	0	0	0	0	0	0	0	0	0	0	0	0	0	0
BC4335_gene	16	0	0	3	1	0	10	5	0	3	5	0	0	2	0	3	5	0	8	2	1	1	0	0	0	0	0	0	0	0	0	0	0	0	0	0	0	0	0	0	0	0	0	0	0	0	0	0	0
BC4339_gene	16	0	0	4	0	0	6	8	5	4	4	0	0	2	0	4	4	0	8	2	1	1	0	0	0	0	0	0	0	0	0	0	0	0	0	0	0	0	0	0	0	0	0	0	0	0	0	0	0
BC4343_gene	14	0	0	4	1	0	15	0	0	2	5	0	0	2	0	2	5	0	7	2	1	1	0	0	0	0	0	0	0	0	0	0	0	0	0	0	0	0	0	0	0	0	0	0	0	0	0	0	0
BC4345_gene	20	2	0	2	1	0	14	1	0	5	6	0	1	0	0	5	4	0	9	1	1	0	0	0	0	0	0	0	0	0	0	0	0	2	0	0	0	0	0	0	1	2	0	0	0	0	0	0	0
BC4346_gene	20	2	0	2	1	0	7	8	0	5	6	0	1	0	0	5	4	0	9	1	1	0	0	0	0	0	0	0	0	0	0	0	0	0	0	0	0	0	2	0	1	2	0	0	0	0	0	0	0
BC4353_gene	17	1	0	4	0	2	15	1	0	4	5	0	1	0	0	4	4	0	8	1	1	0	0	0	0	0	0	0	0	0	0	0	0	1	0	0	0	0	0	0	1	1	0	0	0	0	0	0	0
BC4354_gene	17	1	0	4	0	2	13	2	2	4	5	0	1	0	0	4	4	0	8	1	1	0	0	0	0	0	0	0	0	0	0	0	0	0	0	0	0	0	1	0	1	1	0	0	0	0	0	0	0
BC4356_gene	16	2	0	1	2	0	14	1	1	3	5	0	0	1	0	3	5	0	8	1	0	1	0	0	0	0	0	0	0	0	0	0	0	0	0	0	0	0	0	0	0	0	0	0	0	0	0	0	0
BC4357_gene	16	2	0	1	2	0	10	2	5	3	5	0	0	1	0	3	5	0	8	1	0	1	0	0	0	0	0	0	0	0	0	0	0	0	0	0	0	0	0	0	0	0	0	0	0	0	0	0	0
BC4364_gene	21	7	2	1	4	0	13	1	3	5	6	2	1	0	0	5	4	0	9	1	1	0	0	0	0	0	0	0	0	0	0	0	0	0	0	0	0	0	1	0	1	1	0	0	0	0	0	0	0
BC4370_gene	20	0	0	2	1	0	14	0	1	4	6	0	0	2	0	4	6	0	10	2	1	1	0	0	0	0	0	0	0	0	0	0	0	0	0	0	0	0	0	0	0	0	0	0	0	0	0	0	0
BC4380_gene	10	4	0	4	4	0	11	3	2	3	4	0	0	2	0	1	3	0	4	2	1	1	0	0	0	0	0	0	1	0	0	1	0	0	0	0	0	0	1	0	0	1	0	0	0	0	0	0	0
BC4540_gene	19	1	0	4	0	0	14	1	1	3	6	0	0	1	0	3	5	0	8	1	0	1	0	0	0	0	0	0	0	0	0	0	1	0	0	0	0	0	0	0	1	1	0	0	0	0	0	0	0
BC4541_gene	19	1	0	4	0	0	14	1	0	3	6	1	0	1	0	3	5	1	9	1	0	1	0	0	0	0	0	0	0	0	0	0	0	0	0	1	0	0	0	0	1	1	0	0	0	0	0	0	0
BC4542_gene	30	4	0	7	1	4	10	2	3	12	5	0	0	1	0	10	4	0	14	1	0	1	0	0	0	1	0	0	0	0	0	1	0	1	0	0	0	0	0	0	1	1	0	0	0	0	0	0	0
BC4550_gene	19	3	0	2	1	0	11	3	2	5	4	1	0	1	0	5	3	0	8	1	0	1	0	0	0	0	0	0	0	0	0	0	0	0	0	0	0	0	1	0	0	1	0	0	0	0	0	0	0
BC4551_gene	19	5	0	3	1	0	14	0	2	7	4	1	1	0	0	4	2	1	7	1	0	1	2	0	1	0	0	0	0	0	1	3	0	1	0	0	0	0	1	0	0	2	0	0	0	0	0	0	0
BC4554_gene	19	1	0	4	0	0	14	0	1	6	3	1	0	1	1	5	3	1	9	2	1	1	0	0	0	0	0	0	1	0	0	1	0	0	0	0	0	0	0	0	0	0	0	0	0	0	0	0	0
BC4560_gene	14	2	0	3	2	0	9	5	2	3	5	0	2	0	0	2	4	0	6	2	1	1	0	0	0	0	0	0	1	0	0	1	0	0	0	0	0	0	1	0	0	1	0	0	0	0	0	0	0
BC4570_gene	17	1	0	1	2	0	13	1	1	3	6	0	0	1	0	3	5	0	8	1	0	1	0	0	0	0	0	0	0	0	0	0	1	0	0	0	0	0	0	0	1	1	0	0	0	0	0	0	0
BC4571_gene	17	1	0	1	2	0	12	3	1	3	6	0	0	1	0	3	5	0	8	1	0	1	0	0	0	0	0	0	0	0	0	0	0	0	0	1	0	0	0	0	1	1	0	0	0	0	0	0	0
BC4581_gene	22	0	0	3	1	0	11	4	0	4	5	0	0	2	0	4	5	0	9	2	1	1	0	0	0	0	0	0	0	0	0	0	0	0	0	0	0	0	0	0	0	0	0	0	0	0	0	0	0
BC4582_gene	14	0	0	5	0	0	13	2	0	2	4	1	0	1	1	2	4	1	7	2	1	1	0	0	0	0	0	0	0	0	0	0	0	0	0	0	0	0	0	0	0	0	0	0	0	0	0	0	0
BC4583_gene	17	1	0	3	3	1	14	1	2	3	5	1	0	1	1	2	5	1	8	2	1	1	0	0	0	0	0	0	1	0	0	1	0	0	0	0	0	0	0	0	0	0	0	0	0	0	0	0	0
BC4585_gene	19	1	0	3	1	0	15	0	0	2	6	2	0	1	0	2	5	2	9	1	1	0	0	0	0	0	0	0	0	0	0	0	0	0	0	0	0	0	1	0	1	1	0	0	0	0	0	0	0
BC4591_gene	28	5	1	2	2	0	12	3	0	7	8	0	2	0	0	5	6	0	11	2	1	1	0	0	0	0	0	0	1	0	0	1	1	0	0	0	0	0	1	0	0	2	0	0	0	0	0	0	0
BC4592_gene	14	0	0	1	3	0	14	1	0	3	4	0	0	2	0	3	4	0	7	2	1	1	0	0	0	0	0	0	0	0	0	0	0	0	0	0	0	0	0	0	0	0	0	0	0	0	0	0	0
BC4594_gene	16	0	0	4	0	0	15	0	0	2	5	1	0	1	1	2	5	1	8	2	1	1	0	0	0	0	0	0	0	0	0	0	0	0	0	0	0	0	0	0	0	0	0	0	0	0	0	0	0
BC4597_gene	17	1	0	2	1	0	12	3	0	4	5	0	1	0	0	3	5	0	8	1	0	1	0	0	0	0	0	0	1	0	1	1	0	0	0	0	0	0	0	0	0	0	0	0	0	0	0	0	0
BC4598_gene	21	5	0	2	3	0	9	4	3	9	4	0	1	0	0	7	3	0	10	1	0	1	0	0	0	0	0	0	0	0	0	0	0	0	0	0	0	0	0	0	0	0	0	1	0	0	0	0	0
BC4599_gene	18	0	0	4	0	0	14	1	5	4	4	1	0	1	1	4	4	1	9	2	1	1	0	0	0	0	0	0	0	0	0	0	0	0	0	0	0	0	0	0	0	0	0	0	0	0	0	0	0
BC4601_gene	18	0	0	7	1	0	15	0	0	3	5	1	0	2	0	3	5	1	9	2	1	1	0	0	0	0	0	0	0	0	0	0	0	0	0	0	0	0	0	0	0	0	0	0	0	0	0	0	0
BC4603_gene	24	0	0	2	1	0	16	2	0	6	5	1	1	1	0	6	5	1	12	2	1	1	0	0	0	0	0	0	0	0	0	0	0	0	0	0	0	0	0	0	0	0	0	0	0	0	0	0	0
BC4607_gene	19	2	0	5	1	0	15	0	0	3	7	0	0	1	0	3	6	0	9	1	0	1	0	0	0	0	0	0	0	0	0	0	0	0	0	1	0	0	0	0	1	1	0	0	0	0	0	0	0
BC4608_gene	19	2	0	5	1	0	13	2	0	3	7	0	0	1	0	3	6	0	9	1	0	1	0	0	0	0	0	0	0	0	0	0	1	0	0	0	0	0	0	0	1	1	0	0	0	0	0	0	0
BC4609_gene	12	0	0	3	3	0	12	3	0	3	3	0	1	1	0	3	3	0	6	2	1	1	0	0	0	0	0	0	0	0	0	0	0	0	0	0	0	0	0	0	0	0	0	0	0	0	0	0	0
BC4610_gene	12	0	0	3	3	0	13	2	1	3	3	0	1	1	0	3	3	0	6	2	1	1	0	0	0	0	0	0	0	0	0	0	0	0	0	0	0	0	0	0	0	0	0	0	0	0	0	0	0
BC4612_gene	19	1	0	7	1	0	15	0	0	5	4	0	1	0	0	5	3	0	8	1	1	0	0	0	0	0	0	0	0	0	0	0	0	1	0	0	0	0	0	0	1	1	0	0	0	0	0	0	0
BC4613_gene	19	1	0	7	1	0	14	0	1	5	4	1	1	0	0	5	3	1	9	1	1	0	0	0	0	0	0	0	0	0	0	0	0	0	0	0	0	0	1	0	1	1	0	0	0	0	0	0	0
BC4614_gene	13	1	0	0	4	1	9	4	2	1	5	1	0	1	0	1	5	0	6	1	0	1	0	0	0	0	0	0	0	0	0	0	0	0	0	0	0	0	0	0	0	0	1	0	0	0	0	0	0
BC4618_gene	19	2	0	2	1	0	10	4	5	4	5	1	0	1	0	4	5	0	9	1	0	1	0	0	0	0	0	0	0	0	0	0	0	0	0	0	0	0	0	0	0	0	0	0	0	0	0	0	0
BC4636_gene	17	3	0	3	1	0	13	2	0	4	5	0	0	2	0	3	5	0	8	2	1	1	0	0	0	0	0	0	0	0	0	0	0	0	0	0	0	0	0	0	0	0	0	0	0	0	0	0	0
BC4639_gene	13	1	0	2	1	6	12	4	0	2	4	1	0	1	0	2	4	0	6	1	0	1	0	0	0	0	0	0	1	0	1	1	0	0	0	0	0	0	0	0	0	0	0	0	0	0	0	0	0
BC4640_gene	18	2	0	3	1	0	14	1	0	5	4	1	0	2	0	4	4	0	8	2	1	1	0	0	0	0	0	0	0	0	0	0	0	0	0	0	0	0	0	0	0	0	0	0	0	0	0	0	0
BC4644_gene	13	1	0	5	3	3	12	2	1	3	4	0	1	1	0	2	4	0	6	2	1	1	0	0	0	0	0	0	1	0	0	1	0	0	0	0	0	0	0	0	0	0	0	0	0	0	0	0	0
BC4646_gene	10	4	0	3	1	0	11	3	1	1	6	0	0	2	0	0	3	0	3	2	1	1	0	0	0	0	0	0	1	0	0	1	0	0	0	0	1	0	2	0	0	3	0	0	0	0	0	0	0
BC4649_gene	11	0	1	3	0	1	14	0	1	2	3	0	0	1	0	2	3	0	5	1	0	1	0	0	0	0	0	0	0	0	0	0	0	0	0	0	0	0	0	0	0	0	0	0	0	0	0	0	0
BC4659_gene	17	3	0	1	4	2	7	8	2	3	5	2	0	1	0	3	5	0	8	1	0	1	0	0	0	0	0	0	0	0	0	0	0	0	0	0	0	0	0	0	0	0	0	0	0	0	0	0	0
BC4669_gene	12	4	0	2	4	3	13	2	0	3	5	0	0	1	0	2	4	0	6	1	0	1	0	0	0	0	0	0	0	0	0	0	0	0	0	0	0	0	0	0	0	0	0	0	0	0	0	0	0
BC4670_gene	14	5	0	0	3	3	15	0	0	3	5	1	0	1	0	2	4	0	6	1	0	1	0	0	0	0	0	0	0	0	0	0	0	0	0	0	0	0	1	0	1	1	0	0	0	0	0	0	0
BC4672_gene	18	0	0	2	2	0	12	3	0	3	6	0	0	2	0	3	6	0	9	2	1	1	0	0	0	0	0	0	0	0	0	0	0	0	0	0	0	0	0	0	0	0	0	0	0	0	0	0	0
BC4675_gene	11	1	0	4	2	0	12	2	1	3	3	0	1	1	0	2	3	0	5	2	1	1	0	0	0	0	0	0	1	0	0	1	0	0	0	0	0	0	0	0	0	0	0	0	0	0	0	0	0
BC4676_gene	20	0	0	6	1	0	15	0	1	5	5	0	1	1	0	5	5	0	10	2	1	1	0	0	0	0	0	0	0	0	0	0	0	0	0	0	0	0	0	0	0	0	0	0	0	0	0	0	0
BC4684_gene	20	0	0	1	2	1	10	3	3	3	6	1	0	2	0	3	6	1	10	2	1	1	0	0	0	0	0	0	0	0	0	0	0	0	0	0	0	0	0	0	0	0	0	0	0	0	0	0	0
BC4685_gene	16	0	0	8	0	0	15	0	0	4	4	0	0	2	0	4	4	0	8	2	1	1	0	0	0	0	0	0	0	0	0	0	0	0	0	0	0	0	0	0	0	0	0	0	0	0	0	0	0
BC4689_gene	17	7	0	4	0	0	4	11	2	3	7	2	0	2	0	2	5	0	7	2	1	1	1	0	0	0	0	0	0	0	0	1	0	0	0	1	0	0	0	0	0	1	1	0	0	0	0	0	0
BC4691_gene	20	0	0	5	0	0	16	0	0	3	5	1	1	1	0	3	5	1	9	2	1	1	0	0	0	0	0	0	0	0	0	0	0	0	0	0	0	0	0	0	0	0	0	0	0	0	0	0	0
BC4693_gene	13	2	1	3	1	0	12	3	0	2	4	1	0	1	0	2	3	0	5	1	0	1	0	0	0	0	0	0	0	0	0	0	0	0	0	1	0	0	0	0	0	1	0	0	0	0	0	0	0
BC4694_gene	17	0	0	4	0	0	13	3	3	2	5	1	0	1	1	2	5	1	8	2	1	1	0	0	0	0	0	0	0	0	0	0	0	0	0	0	0	0	0	0	0	0	0	0	0	0	0	0	0
BC4696_gene	15	1	0	4	0	0	9	5	2	3	4	1	1	1	0	3	4	0	7	2	1	1	0	0	0	0	0	0	1	0	0	1	0	0	0	0	0	0	0	0	0	0	0	0	0	0	0	0	0
BC4703_gene	24	0	0	1	2	1	12	4	0	7	5	0	2	0	0	7	5	0	12	2	1	1	0	0	0	0	0	0	0	0	0	0	0	0	0	0	0	0	0	0	0	0	0	0	0	0	0	0	0
BC4705_gene	14	0	0	4	0	0	15	1	0	1	5	1	1	1	0	1	5	1	7	2	1	1	0	0	0	0	0	0	0	0	0	0	0	0	0	0	0	0	0	0	0	0	0	0	0	0	0	0	0
BC4707_gene	14	4	0	0	3	0	8	7	2	4	5	0	0	1	0	1	5	0	6	1	0	1	0	1	0	1	0	0	0	0	1	2	0	0	0	0	0	0	0	0	0	0	0	0	0	0	0	0	0
BC4708_gene	14	4	0	0	3	0	11	4	0	4	5	0	0	1	0	1	5	0	6	1	0	1	1	0	0	0	0	0	1	0	1	2	0	0	0	0	0	0	0	0	0	0	0	0	0	0	0	0	0
BC4711_gene	14	0	0	2	3	0	14	1	0	2	5	0	0	2	0	2	5	0	7	2	1	1	0	0	0	0	0	0	0	0	0	0	0	0	0	0	0	0	0	0	0	0	0	0	0	0	0	0	0
BC4712_gene	14	0	0	2	3	0	13	1	1	2	5	0	0	2	0	2	5	0	7	2	1	1	0	0	0	0	0	0	0	0	0	0	0	0	0	0	0	0	0	0	0	0	0	0	0	0	0	0	0
BC4718_gene	18	2	0	3	2	0	14	0	2	4	5	1	0	1	0	3	5	0	8	1	0	1	0	0	0	0	0	0	1	0	0	1	0	0	0	0	0	0	0	0	0	0	0	1	0	0	0	0	0
BC4726_gene	17	1	0	1	3	0	7	8	1	5	4	0	1	1	0	4	4	0	8	2	1	1	0	0	0	0	0	0	1	0	0	1	0	0	0	0	0	0	0	0	0	0	0	0	0	0	0	0	0
BC4733_gene	20	2	0	12	1	0	9	4	3	4	6	0	0	2	0	3	6	0	9	2	1	1	0	1	0	0	0	0	0	0	0	1	0	0	0	0	0	0	0	0	0	0	0	0	0	0	0	0	0
BC4735_gene	16	0	0	2	2	0	14	1	0	3	5	0	0	2	0	3	5	0	8	2	1	1	0	0	0	0	0	0	0	0	0	0	0	0	0	0	0	0	0	0	0	0	0	0	0	0	0	0	0
BC4737_gene	17	3	0	2	2	0	14	1	0	5	5	0	0	1	0	3	5	0	8	1	0	1	0	0	0	0	0	0	1	0	1	1	0	0	0	0	0	0	0	0	0	0	0	0	0	0	0	0	0
BC0458_gene	9	1	0	2	1	0	14	0	2	0	4	0	0	1	0	0	4	0	4	1	0	1	0	0	0	0	0	0	0	0	0	0	0	0	0	0	0	0	0	0	0	0	0	0	0	0	0	0	0
BC0459_gene	9	1	0	2	1	0	15	0	0	0	4	0	0	1	0	0	4	0	4	1	0	1	0	0	0	0	0	0	0	0	0	0	0	0	0	0	0	0	0	0	0	0	0	0	0	0	0	0	0
BC0460_gene	24	0	0	4	3	0	10	5	0	6	6	0	2	0	0	6	6	0	12	2	1	1	0	0	0	0	0	0	0	0	0	0	0	0	0	0	0	0	0	0	0	0	0	0	0	0	0	0	0
BC0463_gene	16	0	0	4	0	0	13	0	2	3	5	0	1	1	0	3	5	0	8	2	1	1	0	0	0	0	0	0	0	0	0	0	0	0	0	0	0	0	0	0	0	0	0	0	0	0	0	0	0
BC0465_gene	17	1	0	6	1	0	12	3	0	4	5	0	1	1	0	3	5	0	8	2	1	1	0	0	0	0	0	0	0	0	0	0	0	0	0	0	0	0	0	0	0	0	1	0	0	0	0	0	0
BC0466_gene	21	1	0	1	2	0	14	0	1	6	5	0	2	0	0	6	4	0	10	2	1	1	0	0	0	0	0	0	0	0	0	0	0	0	0	1	0	0	0	0	0	1	0	0	0	0	0	0	0
BC0467_gene	17	1	0	4	0	0	15	0	0	4	5	0	1	1	0	3	5	0	8	2	1	1	0	0	0	0	0	0	0	0	0	0	0	0	0	0	0	0	0	0	0	0	0	0	0	0	0	0	0
BC0476_gene	18	4	0	4	0	0	14	1	1	6	4	1	2	0	0	5	3	0	8	2	1	1	1	0	0	0	0	0	0	0	0	1	0	0	0	0	0	0	0	0	0	0	1	0	0	0	0	0	0
BC0492_gene	20	2	0	2	1	0	13	2	0	6	4	1	1	1	0	5	4	0	9	2	1	1	0	0	0	0	0	0	1	0	0	1	0	0	0	0	0	0	0	0	0	0	1	0	0	0	0	0	0
BC0493_gene	22	0	1	4	2	0	10	6	0	6	4	1	1	0	1	6	4	1	11	2	1	1	0	0	0	0	0	0	0	0	0	0	0	0	0	0	0	0	0	0	0	0	0	0	0	0	0	0	0
BC0494_gene	12	4	0	2	2	6	9	4	3	3	5	0	1	1	0	3	3	0	6	2	1	1	0	0	0	0	0	0	0	0	0	0	0	0	0	0	0	0	0	0	0	0	0	0	0	0	0	0	0
BC0499_gene	15	1	0	4	3	0	15	0	0	3	5	0	0	1	0	3	4	0	7	1	0	1	0	0	0	0	0	0	0	0	0	0	0	0	0	0	0	0	1	0	1	1	0	0	0	0	0	0	0
BC0500_gene	15	1	0	4	3	0	14	1	0	3	5	0	0	1	0	3	4	0	7	1	0	1	0	0	0	0	0	0	0	0	0	0	0	1	0	0	0	0	0	0	1	1	0	0	0	0	0	0	0
BC0502_gene	10	0	0	2	2	0	15	0	0	1	4	0	0	2	0	1	4	0	5	2	1	1	0	0	0	0	0	0	0	0	0	0	0	0	0	0	0	0	0	0	0	0	0	0	0	0	0	0	0
BC0503_gene	10	0	0	2	2	0	14	0	2	1	4	0	0	2	0	1	4	0	5	2	1	1	0	0	0	0	0	0	0	0	0	0	0	0	0	0	0	0	0	0	0	0	0	0	0	0	0	0	0
BC0505_gene	16	0	0	2	3	1	10	4	2	3	5	0	0	2	0	3	5	0	8	2	1	1	0	0	0	0	0	0	0	0	0	0	0	0	0	0	0	0	0	0	0	0	0	0	0	0	0	0	0
BC0509_gene	20	0	0	5	1	0	13	1	1	5	5	0	1	1	0	5	5	0	10	2	1	1	0	0	0	0	0	0	0	0	0	0	0	0	0	0	0	0	0	0	0	0	0	0	0	0	0	0	0
BC0510_gene	20	0	0	5	1	0	14	1	0	5	5	0	1	1	0	5	5	0	10	2	1	1	0	0	0	0	0	0	0	0	0	0	0	0	0	0	0	0	0	0	0	0	0	0	0	0	0	0	0
BC0511_gene	15	1	0	3	0	0	14	1	0	3	5	0	0	1	0	2	5	0	7	1	0	1	1	0	0	0	0	0	0	0	1	1	0	0	0	0	0	0	0	0	0	0	0	0	0	0	0	0	0
BC0517_gene	14	0	0	3	0	0	13	2	3	2	4	1	0	1	1	2	4	1	7	2	1	1	0	0	0	0	0	0	0	0	0	0	0	0	0	0	0	0	0	0	0	0	0	0	0	0	0	0	0
BC0518_gene	16	4	0	3	3	0	11	4	2	3	7	0	0	1	0	3	4	0	7	1	0	1	0	0	0	0	0	0	0	0	0	0	0	0	0	1	1	0	0	0	1	2	0	0	0	0	0	0	0
BC0539_gene	13	10	1	2	1	0	8	5	4	3	6	1	0	1	0	2	4	0	6	1	0	1	0	0	0	0	0	0	0	0	0	0	0	0	0	0	0	0	0	0	0	0	0	0	0	0	0	0	0
BC0541_gene	16	2	0	2	2	0	13	1	3	4	4	1	1	0	0	3	3	1	7	1	1	0	0	0	0	0	0	0	1	0	0	1	0	0	0	0	0	0	1	0	1	1	0	0	0	0	0	0	0
BC0542_gene	16	0	0	0	3	1	15	0	0	4	4	0	0	2	0	4	4	0	8	2	1	1	0	0	0	0	0	0	0	0	0	0	0	0	0	0	0	0	0	0	0	0	0	0	0	0	0	0	0
BC0546_gene	11	1	0	4	0	0	10	3	2	1	5	0	0	2	0	0	5	0	5	2	1	1	1	0	0	0	0	0	0	0	0	1	0	0	0	0	0	0	0	0	0	0	0	0	0	0	0	0	0
BC0558_gene	17	1	0	5	2	0	9	6	0	5	4	0	1	1	0	4	4	0	8	2	1	1	0	0	0	0	0	0	1	0	0	1	0	0	0	0	0	0	0	0	0	0	0	0	0	0	0	0	0
BC0563_gene	16	2	0	3	3	0	9	4	2	5	4	0	0	1	0	4	3	0	7	1	1	0	1	0	0	0	0	0	0	0	0	1	0	0	0	0	0	0	1	0	1	1	0	0	0	0	0	0	0
BC0564_gene	13	1	0	0	4	0	13	2	0	4	3	0	0	1	0	3	3	0	6	1	0	1	0	0	0	0	0	0	1	0	1	1	0	0	0	0	0	0	0	0	0	0	0	0	0	0	0	0	0
BC0573_gene	19	3	0	4	0	0	12	2	3	5	6	0	1	1	0	4	4	0	8	2	1	1	0	0	0	0	0	0	1	0	0	1	0	0	0	0	0	0	1	0	0	1	0	0	0	1	0	0	0
BC0583_gene	14	0	0	1	4	3	15	0	0	3	4	0	0	2	0	3	4	0	7	2	1	1	0	0	0	0	0	0	0	0	0	0	0	0	0	0	0	0	0	0	0	0	0	0	0	0	0	0	0
BC0584_gene	14	0	0	1	4	3	11	4	3	3	4	0	0	2	0	3	4	0	7	2	1	1	0	0	0	0	0	0	0	0	0	0	0	0	0	0	0	0	0	0	0	0	0	0	0	0	0	0	0
BC0585_gene	18	0	0	7	2	0	15	0	0	4	5	0	0	2	0	4	5	0	9	2	1	1	0	0	0	0	0	0	0	0	0	0	0	0	0	0	0	0	0	0	0	0	0	0	0	0	0	0	0
BC0587_gene	15	5	1	2	2	0	13	1	2	6	3	1	1	0	0	4	2	0	6	1	1	0	0	1	0	0	0	0	1	0	0	2	0	0	0	0	0	0	0	0	0	0	0	0	0	0	0	0	1
BC0588_gene	10	2	0	1	3	0	13	2	0	2	4	0	0	1	0	2	3	0	5	1	1	0	0	0	0	0	0	0	0	0	0	0	0	0	0	0	0	0	0	0	0	0	0	0	0	0	0	0	0
BC0591_gene	16	6	0	5	0	0	6	5	5	4	7	0	0	0	0	1	5	0	6	0	0	0	0	0	0	0	0	0	1	1	0	2	0	0	0	0	0	0	1	1	2	2	0	0	0	0	0	0	0
BC0602_gene	16	0	0	1	3	0	13	2	0	3	5	0	0	2	0	3	5	0	8	2	1	1	0	0	0	0	0	0	0	0	0	0	0	0	0	0	0	0	0	0	0	0	0	0	0	0	0	0	0
BC0603_gene	16	0	0	1	3	0	14	1	0	3	5	0	0	2	0	3	5	0	8	2	1	1	0	0	0	0	0	0	0	0	0	0	0	0	0	0	0	0	0	0	0	0	0	0	0	0	0	0	0
BC0605_gene	14	2	0	0	3	0	10	3	3	2	5	0	0	1	0	2	5	0	7	1	0	1	0	0	0	0	0	0	0	0	0	0	0	0	0	0	0	0	0	0	0	0	0	0	0	0	0	0	0
BC0607_gene	20	1	0	1	3	0	14	1	0	4	6	0	1	1	0	4	6	0	10	2	1	1	0	0	0	0	0	0	0	0	0	0	0	0	0	0	0	0	0	0	0	0	0	0	0	0	0	0	0
BC0614_gene	18	2	0	2	2	2	12	3	6	4	6	0	0	1	0	4	5	0	9	1	0	1	0	0	0	0	0	0	0	0	0	0	0	0	0	0	0	0	0	0	0	0	0	0	0	0	0	0	0
BC0616_gene	19	2	1	4	3	2	12	2	1	4	6	0	0	0	0	3	5	0	8	0	0	0	0	0	0	0	0	0	1	0	0	1	0	0	0	1	0	0	0	0	1	1	0	0	0	0	0	0	0
BC0626_gene	14	2	0	1	6	0	12	3	0	5	3	0	1	1	0	4	2	0	6	2	1	1	0	0	0	0	0	0	1	0	0	1	0	0	0	0	0	0	1	0	0	1	0	0	0	0	0	0	0
BC0629_gene	15	0	1	1	1	1	11	4	0	3	4	0	0	1	0	3	4	0	7	1	0	1	0	0	0	0	0	0	0	0	0	0	0	0	0	0	0	0	0	0	0	0	0	0	0	0	0	0	0
BC0630_gene	17	5	0	1	2	3	13	0	2	5	4	2	0	0	0	3	3	1	7	0	0	0	0	0	0	0	0	0	1	0	0	1	0	1	0	0	0	0	0	0	1	1	0	0	0	0	0	0	0
BC0632_gene	19	3	0	0	4	1	12	2	1	5	6	0	0	1	0	4	5	0	9	1	1	0	0	0	0	0	0	0	1	0	0	1	0	0	0	0	0	0	0	0	0	0	0	0	0	0	0	0	0
BC4752_gene	12	0	0	5	0	0	10	3	5	2	4	0	0	2	0	2	4	0	6	2	1	1	0	0	0	0	0	0	0	0	0	0	0	0	0	0	0	0	0	0	0	0	0	0	0	0	0	0	0
BC4754_gene	14	0	0	3	3	0	13	1	1	2	5	0	1	1	0	2	5	0	7	2	1	1	0	0	0	0	0	0	0	0	0	0	0	0	0	0	0	0	0	0	0	0	0	0	0	0	0	0	0
BC4756_gene	16	0	0	6	0	2	8	7	0	3	5	0	0	2	0	3	5	0	8	2	1	1	0	0	0	0	0	0	0	0	0	0	0	0	0	0	0	0	0	0	0	0	0	0	0	0	0	0	0
BC4757_gene	14	0	0	5	1	0	12	2	1	4	3	0	1	1	0	4	3	0	7	2	1	1	0	0	0	0	0	0	0	0	0	0	0	0	0	0	0	0	0	0	0	0	0	0	0	0	0	0	0
BC4761_gene	18	0	0	4	1	0	9	5	1	3	6	0	0	2	0	3	6	0	9	2	1	1	0	0	0	0	0	0	0	0	0	0	0	0	0	0	0	0	0	0	0	0	0	0	0	0	0	0	0
BC4762_gene	15	1	0	0	4	1	14	1	0	4	4	0	0	1	0	3	4	0	7	1	0	1	0	0	0	0	0	0	1	0	1	1	0	0	0	0	0	0	0	0	0	0	0	0	0	0	0	0	0
BC4764_gene	14	0	0	4	0	0	15	0	0	4	3	0	1	1	0	4	3	0	7	2	1	1	0	0	0	0	0	0	0	0	0	0	0	0	0	0	0	0	0	0	0	0	0	0	0	0	0	0	0
BC4765_gene	14	0	0	4	0	0	16	0	0	4	3	0	1	1	0	4	3	0	7	2	1	1	0	0	0	0	0	0	0	0	0	0	0	0	0	0	0	0	0	0	0	0	0	0	0	0	0	0	0
BC4780_gene	18	2	0	7	9	0	14	1	0	5	5	0	0	0	0	4	4	0	8	0	0	0	0	0	0	0	0	0	1	0	1	1	0	1	0	0	0	0	0	0	1	1	0	0	0	0	0	0	0
BC4781_gene	24	7	0	1	4	0	13	2	0	5	6	1	0	0	0	4	4	0	8	0	0	0	0	0	0	1	0	0	0	0	0	1	0	0	0	0	0	0	1	0	1	1	0	0	0	0	0	0	0
BC4785_gene	23	3	0	2	1	0	11	3	2	5	5	3	0	1	0	4	5	1	10	1	1	0	0	0	0	0	0	0	0	0	0	0	0	0	0	0	0	0	0	0	0	0	1	0	0	1	0	0	0
BC4793_gene	16	0	0	2	2	0	13	0	3	4	4	0	0	2	0	4	4	0	8	2	1	1	0	0	0	0	0	0	0	0	0	0	0	0	0	0	0	0	0	0	0	0	0	0	0	0	0	0	0
BC4794_gene	16	0	0	2	2	0	12	3	2	4	4	0	0	2	0	4	4	0	8	2	1	1	0	0	0	0	0	0	0	0	0	0	0	0	0	0	0	0	0	0	0	0	0	0	0	0	0	0	0
BC4796_gene	19	3	1	4	3	1	6	9	3	3	8	0	0	1	0	2	6	0	8	1	0	1	0	0	0	0	1	0	0	0	0	1	0	0	0	1	0	0	1	0	1	2	0	0	0	0	0	0	0
BC4808_gene	15	1	0	3	0	0	15	0	2	1	5	2	0	1	0	1	5	1	7	1	0	1	0	0	0	0	0	0	0	0	0	0	0	0	0	0	0	0	0	0	0	0	1	0	0	0	0	0	0
BC4814_gene	15	1	1	1	5	0	14	0	1	4	3	1	1	1	0	4	3	0	7	2	1	1	0	0	0	0	0	0	0	0	0	0	0	0	0	0	0	0	0	0	0	0	0	0	0	0	0	0	0
BC4836_gene	18	0	0	3	3	0	14	1	0	6	3	0	2	0	0	6	3	0	9	2	1	1	0	0	0	0	0	0	0	0	0	0	0	0	0	0	0	0	0	0	0	0	0	0	0	0	0	0	0
BC4840_gene	20	4	0	0	3	0	15	0	0	6	6	0	1	0	0	4	6	0	10	1	0	1	0	0	0	0	0	0	0	0	0	0	0	0	0	0	0	0	0	0	0	0	0	0	0	0	0	0	0
BC4858_gene	18	0	0	3	0	0	15	0	0	4	5	0	1	1	0	4	5	0	9	2	1	1	0	0	0	0	0	0	0	0	0	0	0	0	0	0	0	0	0	0	0	0	0	0	0	0	0	0	0
BC4859_gene	18	0	0	3	0	0	14	0	1	4	5	0	1	1	0	4	5	0	9	2	1	1	0	0	0	0	0	0	0	0	0	0	0	0	0	0	0	0	0	0	0	0	0	0	0	0	0	0	0
BC4870_gene	18	4	0	3	2	0	6	4	7	5	5	0	0	0	0	5	4	0	9	0	0	0	0	0	0	0	0	0	0	0	0	0	0	0	0	0	0	0	0	0	0	0	0	0	0	0	0	0	0
BC4895_gene	14	0	0	6	0	3	15	0	0	4	3	0	2	0	0	4	3	0	7	2	1	1	0	0	0	0	0	0	0	0	0	0	0	0	0	0	0	0	0	0	0	0	0	0	0	0	0	0	0
BC4898_gene	13	3	0	2	0	1	13	2	0	1	7	0	0	1	0	0	6	0	6	1	1	0	0	0	0	0	0	0	0	0	0	0	0	0	0	0	0	0	1	0	1	1	0	0	0	0	0	0	0
BC4899_gene	17	1	0	6	0	0	15	0	0	3	6	0	0	2	0	2	6	0	8	2	1	1	0	0	0	1	0	0	0	0	0	1	0	0	0	0	0	0	0	0	0	0	0	0	0	0	0	0	0
BC4900_gene	17	1	0	6	0	0	14	1	0	3	6	0	0	2	0	2	6	0	8	2	1	1	0	0	0	0	0	0	1	0	0	1	0	0	0	0	0	0	0	0	0	0	0	0	0	0	0	0	0
BC4903_gene	21	1	0	2	1	0	15	0	0	5	6	0	0	1	0	5	5	0	10	1	1	0	0	0	0	0	0	0	0	0	0	0	0	1	0	0	0	0	0	0	1	1	0	0	0	0	0	0	0
BC4905_gene	18	2	0	2	1	0	9	4	2	3	7	0	1	1	0	2	6	0	8	2	1	1	0	0	0	0	0	0	1	0	0	1	0	1	0	0	0	0	0	0	0	1	0	0	0	0	0	0	0
BC4907_gene	12	0	0	3	2	1	7	7	1	2	4	0	0	2	0	2	4	0	6	2	1	1	0	0	0	0	0	0	0	0	0	0	0	0	0	0	0	0	0	0	0	0	0	0	0	0	0	0	0
BC4910_gene	26	0	0	3	2	0	14	1	1	7	5	1	1	1	0	7	5	1	13	2	1	1	0	0	0	0	0	0	0	0	0	0	0	0	0	0	0	0	0	0	0	0	0	0	0	0	0	0	0
BC4915_gene	18	0	2	0	4	0	12	1	2	2	7	0	0	2	0	2	7	0	9	2	1	1	0	0	0	0	0	0	0	0	0	0	0	0	0	0	0	0	0	0	0	0	0	0	0	0	0	0	0
BC4923_gene	20	2	0	1	2	0	14	0	4	7	3	1	1	0	0	7	3	0	10	1	0	1	0	0	0	0	0	0	0	0	0	0	0	0	0	0	0	0	0	0	0	0	0	0	0	0	0	0	0
BC4925_gene	20	4	0	3	0	0	8	7	0	5	5	2	0	1	0	4	5	0	9	1	0	1	0	0	0	0	0	1	0	0	1	1	0	0	0	0	0	0	1	0	0	1	0	0	0	0	0	0	0
BC4935_gene	26	4	0	3	5	0	10	5	0	7	5	3	1	1	0	5	5	1	11	2	1	1	1	0	0	0	0	0	1	0	0	2	0	0	0	0	0	0	0	0	0	0	2	0	0	0	0	0	0
BC4942_gene	14	2	0	2	3	1	11	1	4	2	6	0	0	1	0	1	5	0	6	1	1	0	0	0	0	0	0	0	1	0	0	1	0	0	0	0	0	0	1	0	1	1	0	0	0	0	0	0	0
BC4951_gene	17	1	0	4	0	0	15	0	1	3	4	2	0	1	1	3	4	1	8	2	1	1	0	0	0	0	0	0	0	0	0	0	0	0	0	0	0	0	0	0	0	0	0	0	0	1	0	0	0
BC4953_gene	12	0	0	2	4	0	11	4	0	2	4	0	0	2	0	2	4	0	6	2	1	1	0	0	0	0	0	0	0	0	0	0	0	0	0	0	0	0	0	0	0	0	0	0	0	0	0	0	0
BC4954_gene	12	0	0	2	4	0	12	1	2	2	4	0	0	2	0	2	4	0	6	2	1	1	0	0	0	0	0	0	0	0	0	0	0	0	0	0	0	0	0	0	0	0	0	0	0	0	0	0	0
BC4955_gene	16	4	0	4	1	0	11	4	0	2	7	1	0	1	0	2	5	0	7	1	0	1	0	0	0	0	0	0	0	0	0	0	0	0	0	0	0	0	1	0	0	1	0	0	0	0	0	0	0
BC4960_gene	14	0	0	2	1	0	12	3	1	4	3	0	1	1	0	4	3	0	7	2	1	1	0	0	0	0	0	0	0	0	0	0	0	0	0	0	0	0	0	0	0	0	0	0	0	0	0	0	0
BC4961_gene	19	3	0	4	2	0	15	0	0	4	5	2	0	1	1	2	5	1	8	2	1	1	0	0	0	0	0	0	1	0	0	1	0	0	0	0	0	0	0	0	0	0	0	1	0	0	0	0	0
BC4966_gene	18	0	0	2	2	0	7	5	4	5	4	0	1	1	0	5	4	0	9	2	1	1	0	0	0	0	0	0	0	0	0	0	0	0	0	0	0	0	0	0	0	0	0	0	0	0	0	0	0
BC4967_gene	15	5	0	2	1	0	10	5	1	3	6	0	0	0	0	2	4	0	6	0	0	0	0	0	0	0	0	0	0	0	0	0	0	0	0	0	0	0	1	0	0	1	0	0	0	0	0	0	0
BC4968_gene	15	5	0	2	1	0	12	3	0	4	6	0	0	0	0	2	4	0	6	0	0	0	0	0	0	0	0	0	0	0	0	0	0	1	0	0	0	0	0	0	0	1	0	0	0	0	0	0	0
BC4969_gene	10	2	0	1	1	2	10	3	2	2	4	0	0	1	0	0	4	0	4	1	0	1	2	0	0	0	0	0	0	0	1	2	0	0	0	0	0	0	0	0	0	0	0	0	0	0	0	0	0
BC4973_gene	16	2	0	2	1	0	12	3	0	5	4	0	1	1	0	3	4	0	7	2	1	1	0	0	0	1	0	0	0	0	0	1	0	0	0	0	0	0	0	0	0	0	0	0	0	0	0	0	0
BC4974_gene	20	0	0	4	1	1	6	6	6	5	5	0	1	1	0	5	5	0	10	2	1	1	0	0	0	0	0	0	0	0	0	0	0	0	0	0	0	0	0	0	0	0	0	0	0	0	0	0	0
BC4975_gene	22	0	0	4	1	1	12	5	0	6	5	0	1	1	0	6	5	0	11	2	1	1	0	0	0	0	0	0	0	0	0	0	0	0	0	0	0	0	0	0	0	0	0	0	0	0	0	0	0
BC4984_gene	12	2	0	4	3	0	15	0	0	1	5	1	0	2	0	0	5	0	5	2	1	1	1	0	0	0	0	0	1	0	0	2	0	0	0	0	0	0	0	0	0	0	0	0	0	0	0	0	0
BC4991_gene	14	0	0	6	0	0	14	1	0	2	5	0	0	2	0	2	5	0	7	2	1	1	0	0	0	0	0	0	0	0	0	0	0	0	0	0	0	0	0	0	0	0	0	0	0	0	0	0	0
BC4994_gene	16	0	0	4	1	4	10	5	0	3	5	0	0	2	0	3	5	0	8	2	1	1	0	0	0	0	0	0	0	0	0	0	0	0	0	0	0	0	0	0	0	0	0	0	0	0	0	0	0
BC4995_gene	16	0	0	4	1	4	9	6	4	3	5	0	0	2	0	3	5	0	8	2	1	1	0	0	0	0	0	0	0	0	0	0	0	0	0	0	0	0	0	0	0	0	0	0	0	0	0	0	0
BC4997_gene	14	2	0	1	3	2	12	2	1	3	5	0	1	1	0	2	4	0	6	2	1	1	0	0	0	0	0	0	1	0	0	1	0	0	0	0	0	0	1	0	0	1	0	0	0	0	0	0	0
BC5005_gene	16	0	0	5	1	0	15	0	0	3	5	0	0	2	0	3	5	0	8	2	1	1	0	0	0	0	0	0	0	0	0	0	0	0	0	0	0	0	0	0	0	0	0	0	0	0	0	0	0
BC5006_gene	16	0	0	5	1	0	15	0	0	3	5	0	0	2	0	3	5	0	8	2	1	1	0	0	0	0	0	0	0	0	0	0	0	0	0	0	0	0	0	0	0	0	0	0	0	0	0	0	0
BC5008_gene	14	0	0	1	2	0	15	0	0	2	5	0	1	1	0	2	5	0	7	2	1	1	0	0	0	0	0	0	0	0	0	0	0	0	0	0	0	0	0	0	0	0	0	0	0	0	0	0	0
BC5012_gene	17	1	0	4	0	0	12	1	2	5	3	1	0	2	0	5	3	0	8	2	1	1	0	0	0	0	0	0	0	0	0	0	0	0	0	0	0	0	0	0	0	0	1	0	0	0	0	0	0
BC5022_gene	24	2	0	5	0	0	11	4	0	5	5	3	0	1	0	5	4	2	11	1	1	0	0	0	0	0	0	0	0	0	0	0	0	1	0	0	0	0	0	0	1	1	0	0	0	0	0	0	1
BC5025_gene	14	2	0	1	3	0	10	5	2	3	5	0	0	2	0	2	5	0	7	2	1	1	0	0	0	0	0	0	0	0	0	0	0	0	0	0	0	0	0	0	0	0	0	0	0	0	0	0	0
BC5027_gene	16	0	0	8	0	0	16	1	0	4	4	0	2	0	0	4	4	0	8	2	1	1	0	0	0	0	0	0	0	0	0	0	0	0	0	0	0	0	0	0	0	0	0	0	0	0	0	0	0
BC5029_gene	24	0	0	6	0	0	13	2	0	3	8	1	0	2	0	3	8	1	12	2	1	1	0	0	0	0	0	0	0	0	0	0	0	0	0	0	0	0	0	0	0	0	0	0	0	0	0	0	0
BC5032_gene	20	0	0	3	0	0	13	2	0	3	5	0	0	2	0	3	5	0	8	2	1	1	0	0	0	0	0	0	0	0	0	0	0	0	0	0	0	0	0	0	0	0	0	0	0	0	0	0	0
BC5037_gene	16	2	0	2	3	1	10	4	1	4	5	0	0	2	0	3	4	0	7	2	1	1	1	0	0	0	0	0	0	0	0	1	0	0	0	1	0	0	0	0	0	1	0	0	0	0	0	0	0
BC5046_gene	21	7	0	0	3	0	15	0	0	7	4	2	1	1	0	5	3	0	8	2	1	1	0	0	0	1	0	0	0	0	0	1	0	0	0	0	0	0	1	0	0	1	0	1	0	0	0	0	0
BC5048_gene	19	3	0	2	2	0	10	4	1	7	3	0	1	0	0	6	3	0	9	1	0	1	0	0	0	0	0	0	1	0	0	1	0	0	0	0	0	0	0	0	0	0	0	0	0	0	0	0	0
BC5051_gene	19	3	0	3	0	0	7	6	4	5	5	1	1	1	0	5	4	0	9	2	1	1	0	0	0	0	0	0	0	0	0	0	0	0	0	0	0	0	1	0	0	1	0	0	0	0	0	0	0
BC5068_gene	13	1	0	1	3	0	12	2	2	2	4	0	0	1	0	2	4	0	6	1	0	1	0	0	0	0	0	0	0	0	0	0	0	0	0	0	0	0	0	0	0	0	0	0	0	0	0	0	0
BC5069_gene	13	1	0	1	3	0	12	1	4	2	4	0	0	1	0	2	4	0	6	1	0	1	0	0	0	0	0	0	0	0	0	0	0	0	0	0	0	0	0	0	0	0	0	0	0	0	0	0	0
BC5130_gene	26	1	0	5	0	0	12	4	0	6	5	2	0	0	2	6	4	2	12	2	1	1	0	0	0	0	0	0	0	0	0	0	0	0	0	0	0	1	0	0	0	1	0	0	0	0	0	0	0
BC5131_gene	29	1	0	1	4	0	12	2	3	8	4	2	0	1	0	8	4	1	13	1	0	1	0	0	0	0	0	0	1	0	1	1	0	0	0	0	0	0	0	0	0	0	0	0	0	0	0	0	0
BC5134_gene	22	0	0	4	0	0	16	0	1	5	6	0	2	0	0	5	6	0	11	2	1	1	0	0	0	0	0	0	0	0	0	0	0	0	0	0	0	0	0	0	0	0	0	0	0	0	0	0	0
BC5135_gene	20	0	0	4	0	0	13	2	1	4	6	0	1	1	0	4	6	0	10	2	1	1	0	0	0	0	0	0	0	0	0	0	0	0	0	0	0	0	0	0	0	0	0	0	0	0	0	0	0
BC5140_gene	22	0	0	6	0	0	15	0	0	3	7	1	0	2	0	3	7	1	11	2	1	1	0	0	0	0	0	0	0	0	0	0	0	0	0	0	0	0	0	0	0	0	0	0	0	0	0	0	0
BC5142_gene	23	0	0	10	0	0	17	0	0	5	5	1	1	1	0	5	5	1	11	2	1	1	0	0	0	0	0	0	0	0	0	0	0	0	0	0	0	0	0	0	0	0	0	0	0	0	0	0	0
BC5151_gene	15	1	0	6	2	1	12	3	1	3	4	1	1	1	0	3	4	0	7	2	1	1	0	0	0	0	0	0	0	0	0	0	0	0	0	0	0	0	0	0	0	0	0	1	0	0	0	0	0
BC5153_gene	15	1	0	4	2	0	8	5	4	3	5	0	0	1	0	3	4	0	7	1	1	0	0	0	0	0	0	0	0	0	0	0	0	0	0	0	0	0	1	0	1	1	0	0	0	0	0	0	0
BC5159_gene	25	0	0	3	1	0	11	1	3	6	6	0	0	2	0	6	6	0	12	2	1	1	0	0	0	0	0	0	0	0	0	0	0	0	0	0	0	0	0	0	0	0	0	0	0	0	0	0	0
BC5163_gene	22	0	0	2	1	0	15	0	0	6	4	1	1	1	0	6	4	1	11	2	1	1	0	0	0	0	0	0	0	0	0	0	0	0	0	0	0	0	0	0	0	0	0	0	0	0	0	0	0
BC5167_gene	11	3	0	3	4	0	8	7	0	1	5	1	0	1	0	0	4	0	4	1	0	1	0	0	0	0	0	0	1	0	0	1	0	0	0	0	0	0	0	1	1	1	1	0	0	0	0	0	0
BC5170_gene	16	4	0	3	0	1	7	7	2	6	4	0	0	1	0	4	3	0	7	1	0	1	1	0	0	0	0	0	0	0	0	1	0	1	0	0	0	0	0	0	0	1	0	0	0	0	0	0	0
BC5172_gene	21	3	0	0	3	0	13	1	1	7	4	0	0	1	0	7	3	0	10	1	0	1	0	0	0	0	0	0	0	0	0	0	0	1	0	0	0	0	0	0	0	1	0	0	0	0	0	0	0
BC5174_gene	19	5	0	2	2	2	13	2	1	4	6	2	1	1	0	3	5	0	8	2	1	1	1	0	0	0	0	0	0	0	0	1	0	0	0	0	0	0	0	0	0	0	1	1	0	0	0	0	0
BC5185_gene	20	0	0	2	1	0	15	0	0	4	6	0	0	2	0	4	6	0	10	2	1	1	0	0	0	0	0	0	0	0	0	0	0	0	0	0	0	0	0	0	0	0	0	0	0	0	0	0	0
BC5187_gene	17	1	0	5	1	2	9	4	2	4	4	1	0	1	0	4	4	0	8	1	0	1	0	0	0	0	0	0	0	0	0	0	0	0	0	0	0	0	0	0	0	0	1	0	0	0	0	0	0
BC5190_gene	15	1	0	2	3	1	12	2	2	1	7	0	0	2	0	1	6	0	7	2	1	1	0	0	0	0	0	0	0	0	0	0	0	0	0	0	0	0	1	0	0	1	0	0	0	0	0	0	0
BC5191_gene	15	1	0	4	1	4	9	6	1	2	4	2	0	1	1	1	4	2	7	2	1	1	0	0	0	0	0	0	1	0	0	1	0	0	0	0	0	0	0	0	0	0	0	0	0	0	0	0	0
BC5197_gene	15	1	0	1	3	0	11	4	2	4	4	0	1	1	0	3	4	0	7	2	1	1	0	0	0	0	0	0	0	0	0	0	0	0	0	0	0	0	0	0	0	0	0	0	0	0	0	0	0
BC5198_gene	14	0	0	1	2	1	14	1	0	3	3	1	1	1	0	3	3	1	7	2	1	1	0	0	0	0	0	0	0	0	0	0	0	0	0	0	0	0	0	0	0	0	0	0	0	0	0	0	0
BC5208_gene	11	3	0	6	2	0	14	1	2	1	6	0	0	0	0	1	4	0	5	0	0	0	0	0	0	0	0	0	0	0	0	0	0	1	0	0	0	0	0	0	1	1	0	0	0	0	0	0	0
BC5209_gene	15	0	0	4	0	0	13	2	2	1	6	0	1	1	0	1	6	0	7	2	1	1	0	0	0	0	0	0	0	0	0	0	0	0	0	0	0	0	0	0	0	0	0	0	0	0	0	0	0
BC5222_gene	14	6	0	3	2	0	11	4	0	2	5	2	0	1	0	2	4	0	6	1	0	1	0	0	0	0	0	0	0	0	0	0	1	0	0	0	0	0	1	0	1	2	0	0	0	0	0	0	0
BC5223_gene	14	7	0	3	1	0	10	5	0	1	7	0	0	1	0	1	4	0	5	1	0	1	0	0	0	0	0	0	0	0	0	0	0	0	0	1	0	0	0	0	0	1	0	0	0	0	0	0	0
BC5227_gene	20	6	0	6	0	0	11	4	0	6	7	0	1	0	0	5	5	0	10	1	1	0	0	0	0	0	0	0	0	0	0	0	0	0	0	0	0	0	0	0	0	0	0	0	0	0	0	0	0
BC5233_gene	17	3	0	3	1	0	13	2	1	6	2	2	2	0	0	5	2	0	7	2	1	1	0	0	0	0	0	0	0	0	0	0	0	0	0	0	0	0	1	0	0	1	0	1	0	0	0	0	0
BC5239_gene	19	1	0	4	2	0	14	1	1	2	6	2	0	2	0	2	6	1	9	2	1	1	0	0	0	0	0	0	0	0	0	0	0	0	0	0	0	0	0	0	0	0	0	0	0	0	0	0	0
BC5249_gene	21	2	1	5	1	0	8	5	6	6	5	0	1	1	0	5	4	0	9	2	1	1	0	0	1	0	0	0	0	0	0	1	0	1	0	0	0	0	0	0	0	1	0	0	0	0	0	0	0
BC5288_gene	23	3	0	4	0	0	12	2	3	6	5	2	1	1	0	5	5	1	11	2	1	1	0	0	0	0	0	0	0	0	0	0	0	0	0	0	0	0	0	0	0	0	1	0	0	0	0	0	0
BC5291_gene	17	1	0	2	2	0	14	1	0	2	4	3	1	1	0	1	4	3	8	2	1	1	0	0	0	0	0	0	1	0	0	1	0	0	0	0	0	0	0	0	0	0	0	0	0	0	0	0	0
BC5320_gene	23	5	0	4	0	0	11	5	4	7	5	2	0	1	0	5	3	1	9	1	1	0	0	0	0	0	0	0	2	0	0	2	0	0	0	0	0	0	2	0	0	2	0	0	0	0	0	0	0
BC5321_gene	18	0	0	1	6	0	13	2	0	6	3	0	1	1	0	6	3	0	9	2	1	1	0	0	0	0	0	0	0	0	0	0	0	0	0	0	0	0	0	0	0	0	0	0	0	0	0	0	0
BC5326_gene	24	0	0	3	0	0	15	0	0	7	5	0	1	1	0	7	5	0	12	2	1	1	0	0	0	0	0	0	0	0	0	0	0	0	0	0	0	0	0	0	0	0	0	0	0	0	0	0	0
BC5328_gene	17	3	0	2	2	0	14	2	1	5	4	1	0	0	0	4	4	0	8	0	0	0	0	1	0	0	0	0	0	0	1	1	0	0	0	0	0	0	0	0	0	0	0	0	0	0	0	0	0
BC5331_gene	20	0	0	7	1	0	14	1	0	3	5	2	0	2	0	3	5	2	10	2	1	1	0	0	0	0	0	0	0	0	0	0	0	0	0	0	0	0	0	0	0	0	0	0	0	0	0	0	0
BC5332_gene	18	0	0	4	2	0	12	3	2	4	4	1	0	1	1	4	4	1	9	2	1	1	0	0	0	0	0	0	0	0	0	0	0	0	0	0	0	0	0	0	0	0	0	0	0	0	0	0	0
BC5339_gene	34	0	0	4	1	0	15	0	0	7	7	2	1	1	0	7	7	2	16	2	1	1	0	0	0	0	0	0	0	0	0	0	0	0	0	0	0	0	0	0	0	0	0	0	0	0	0	0	0
BC5341_gene	14	0	0	6	0	0	15	0	1	2	5	0	0	2	0	2	5	0	7	2	1	1	0	0	0	0	0	0	0	0	0	0	0	0	0	0	0	0	0	0	0	0	0	0	0	0	0	0	0
BC5347_gene	23	11	0	4	1	0	13	2	2	9	6	1	2	0	0	8	3	0	11	2	2	0	0	0	0	0	0	0	0	0	0	0	0	0	0	0	0	0	0	0	0	0	0	0	0	0	0	0	0
BC5349_gene	16	2	0	4	1	0	13	2	0	3	5	1	1	1	0	3	5	0	8	2	1	1	0	0	0	0	0	0	0	0	0	0	0	0	0	0	0	0	0	0	0	0	0	0	0	0	0	0	0
BC5359_gene	14	6	0	0	2	2	12	2	1	5	5	0	1	0	0	3	4	0	7	1	1	0	0	0	0	0	0	0	0	0	0	0	0	0	0	0	0	0	0	0	0	0	0	0	0	0	0	0	0
BC5366_gene	14	0	0	3	2	0	13	2	0	2	5	0	1	1	0	2	5	0	7	2	1	1	0	0	0	0	0	0	0	0	0	0	0	0	0	0	0	0	0	0	0	0	0	0	0	0	0	0	0
BC5367_gene	14	0	0	3	2	0	10	4	1	2	5	0	1	1	0	2	5	0	7	2	1	1	0	0	0	0	0	0	0	0	0	0	0	0	0	0	0	0	0	0	0	0	0	0	0	0	0	0	0
BC5368_gene	15	5	0	2	7	0	7	7	3	5	5	0	0	0	0	5	2	0	7	0	0	0	0	0	0	0	0	0	0	0	0	0	0	0	0	0	0	0	1	0	1	1	0	0	0	0	0	0	0
BC5374_gene	15	3	0	5	0	0	11	4	1	3	4	1	0	1	0	2	3	1	6	1	0	1	1	0	0	0	0	0	0	0	0	1	0	1	0	0	0	0	0	0	0	1	0	0	0	0	0	0	0
BC5378_gene	15	1	0	2	3	0	12	3	0	3	5	0	0	2	0	3	4	0	7	2	1	1	0	0	0	0	0	0	0	0	0	0	0	0	0	0	0	0	1	0	0	1	0	0	0	0	0	0	0
BC5381_gene	19	9	0	4	0	4	13	5	0	12	1	0	1	0	0	8	0	0	8	1	0	1	0	0	2	0	0	0	0	0	1	2	0	1	0	0	0	0	0	0	0	1	0	0	0	0	0	0	0
BC5385_gene	14	2	0	0	3	0	12	3	1	4	4	0	1	1	0	2	4	0	6	2	1	1	0	0	0	1	0	0	1	0	0	2	0	0	0	0	0	0	0	0	0	0	0	0	0	0	0	0	0
BC5389_gene	11	1	0	4	0	0	11	3	2	1	4	1	0	2	0	1	4	0	5	2	1	1	0	0	0	0	0	0	0	0	0	0	0	0	0	0	0	0	0	0	0	0	1	0	0	0	0	0	0
BC5391_gene	12	0	0	2	2	0	13	1	2	1	5	0	0	2	0	1	5	0	6	2	1	1	0	0	0	0	0	0	0	0	0	0	0	0	0	0	0	0	0	0	0	0	0	0	0	0	0	0	0
BC5392_gene	12	0	0	2	2	0	14	1	0	1	5	0	0	2	0	1	5	0	6	2	1	1	0	0	0	0	0	0	0	0	0	0	0	0	0	0	0	0	0	0	0	0	0	0	0	0	0	0	0
BC5397_gene	20	0	0	3	1	0	13	2	0	6	4	0	0	2	0	6	4	0	10	2	1	1	0	0	0	0	0	0	0	0	0	0	0	0	0	0	0	0	0	0	0	0	0	0	0	0	0	0	0
BC5398_gene	20	0	0	3	1	0	12	3	0	6	4	0	0	2	0	6	4	0	10	2	1	1	0	0	0	0	0	0	0	0	0	0	0	0	0	0	0	0	0	0	0	0	0	0	0	0	0	0	0
BC5404_gene	23	5	0	3	0	0	14	1	0	8	6	0	0	0	0	7	4	0	11	0	0	0	0	0	0	0	0	0	0	0	0	0	0	0	0	0	0	0	0	0	0	0	0	0	0	0	0	0	0
BC5410_gene	19	5	0	1	1	2	12	3	0	7	4	1	0	0	0	6	3	0	9	0	0	0	0	1	0	0	0	0	0	0	1	1	0	0	0	0	0	0	0	0	0	0	0	0	0	0	0	0	0
BC5411_gene	18	0	0	2	1	0	15	0	0	3	4	2	1	1	0	3	4	2	9	2	1	1	0	0	0	0	0	0	0	0	0	0	0	0	0	0	0	0	0	0	0	0	0	0	0	0	0	0	0
BC5415_gene	9	3	0	3	1	0	15	0	2	1	5	0	0	1	0	0	4	0	4	1	0	1	0	0	0	0	1	0	0	0	1	1	0	0	0	0	0	0	0	0	0	0	0	0	0	0	0	0	0
BC5419_gene	12	2	0	2	2	0	11	3	2	2	4	1	0	1	0	1	4	0	5	1	0	1	0	0	0	0	0	0	0	0	0	0	0	0	0	0	0	0	0	0	0	0	0	0	0	0	0	0	0
BC5437_gene	12	2	0	2	1	0	14	1	0	2	4	1	1	1	0	2	3	0	5	2	1	1	0	0	0	0	0	0	1	0	0	1	0	0	0	0	0	0	1	0	0	1	0	0	0	0	0	0	0
BC5438_gene	34	0	0	5	0	0	15	0	0	8	6	2	1	1	0	8	6	2	16	2	1	1	0	0	0	0	0	0	0	0	0	0	0	0	0	0	0	0	0	0	0	0	0	0	0	0	0	0	0
BC5440_gene	15	1	0	8	0	0	15	0	0	2	5	1	0	2	0	2	5	0	7	2	1	1	1	0	0	0	0	0	0	0	0	1	0	0	0	0	0	0	0	0	0	0	0	0	0	0	0	0	0
BC5445_gene	16	0	0	7	0	0	13	2	0	1	7	0	1	1	0	1	7	0	8	2	1	1	0	0	0	0	0	0	0	0	0	0	0	0	0	0	0	0	0	0	0	0	0	0	0	0	0	0	0
BC5447_gene	21	4	0	3	0	0	11	4	1	6	6	0	1	1	0	5	4	0	9	2	1	1	0	0	0	0	0	0	1	0	0	1	0	0	0	0	0	0	1	1	0	2	0	0	0	0	0	0	0
BC5454_gene	16	2	0	6	1	1	10	4	2	4	5	0	1	1	0	3	4	0	7	2	1	1	0	0	0	0	0	0	1	0	0	1	0	0	0	0	0	0	1	0	0	1	0	0	0	0	0	0	0
BC5458_gene	14	0	0	5	0	0	15	0	0	2	5	0	0	2	0	2	5	0	7	2	1	1	0	0	0	0	0	0	0	0	0	0	0	0	0	0	0	0	0	0	0	0	0	0	0	0	0	0	0
BC5468_gene	14	0	0	3	1	0	10	3	2	4	3	0	1	1	0	4	3	0	7	2	1	1	0	0	0	0	0	0	0	0	0	0	0	0	0	0	0	0	0	0	0	0	0	0	0	0	0	0	0
BC5474_gene	26	0	0	2	1	0	15	0	0	7	6	0	2	0	0	7	6	0	13	2	1	1	0	0	0	0	0	0	0	0	0	0	0	0	0	0	0	0	0	0	0	0	0	0	0	0	0	0	0
BC5477_gene	24	2	0	3	0	0	12	3	0	8	4	1	1	1	0	6	4	1	11	2	1	1	0	0	0	0	0	0	1	0	0	1	0	0	0	0	0	0	0	0	0	0	0	0	0	0	0	0	0
BC5478_gene	19	3	0	3	2	0	14	1	0	7	4	0	0	2	0	4	4	0	8	2	1	1	0	0	0	0	0	0	1	0	0	1	0	0	0	0	0	0	0	0	0	0	0	0	0	0	0	0	0
BC5480_gene	12	0	0	10	0	0	13	2	0	3	3	0	1	1	0	3	3	0	6	2	1	1	0	0	0	0	0	0	0	0	0	0	0	0	0	0	0	0	0	0	0	0	0	0	0	0	0	0	0
BC5481_gene	12	0	0	10	0	0	13	1	1	3	3	0	1	1	0	3	3	0	6	2	1	1	0	0	0	0	0	0	0	0	0	0	0	0	0	0	0	0	0	0	0	0	0	0	0	0	0	0	0
BC5483_gene	21	2	0	3	1	0	15	0	0	4	6	1	0	2	0	4	6	0	10	2	1	1	0	0	0	0	0	0	0	0	0	0	0	0	0	0	0	0	0	0	0	0	0	0	0	0	0	0	0
BC5487_gene	18	1	0	3	1	0	12	3	1	1	6	2	0	2	0	1	6	1	8	2	1	1	0	0	0	0	0	0	0	0	0	0	0	0	0	0	0	0	0	0	0	0	0	0	0	0	0	0	0
BC5490_gene	17	1	0	4	0	0	12	3	0	4	5	0	1	1	0	4	4	0	8	2	1	1	0	0	0	0	0	0	0	0	0	0	0	0	0	0	1	0	0	0	0	1	0	0	0	0	0	0	0
BC0642_gene	11	5	0	5	0	0	13	2	1	4	3	1	1	0	0	4	1	0	5	1	1	0	0	0	0	0	0	0	0	0	0	0	0	1	0	0	0	0	0	0	1	1	0	0	0	0	0	0	0
BC0658_gene	14	2	0	4	0	0	15	0	0	1	6	1	0	2	0	1	5	0	6	2	1	1	0	0	0	0	0	0	0	0	0	0	0	0	0	0	0	0	1	0	0	1	0	1	0	0	0	0	0
BC0665_gene	21	1	0	4	1	0	12	2	5	6	4	1	0	1	0	6	4	0	10	1	0	1	0	0	0	0	0	0	0	0	0	0	0	0	0	0	0	0	0	0	0	0	0	0	1	0	0	0	0
BC0668_gene	26	2	0	4	0	0	13	2	0	7	6	1	1	1	0	7	5	0	12	2	1	1	0	0	0	0	0	0	0	0	0	0	0	0	0	0	0	0	0	0	0	0	1	0	0	0	0	0	0
BC0670_gene	22	1	0	5	1	0	11	4	0	5	5	1	0	2	0	5	5	0	10	2	1	1	0	0	0	0	0	0	0	0	0	0	0	0	0	0	0	0	0	0	0	0	0	0	0	0	0	0	0
BC0673_gene	18	2	0	3	1	0	12	3	0	4	4	0	0	1	0	4	4	0	8	1	0	1	0	0	0	0	0	0	0	0	0	0	0	0	0	0	0	0	0	0	0	0	0	0	0	0	0	0	0
BC0674_gene	18	2	0	3	1	0	11	4	2	5	4	0	0	1	0	4	4	0	8	1	0	1	0	0	0	0	0	0	0	0	0	0	0	0	0	0	0	0	0	0	0	0	0	0	0	0	0	0	0
BC0678_gene	17	1	0	3	1	0	13	2	0	6	3	0	2	0	0	5	3	0	8	2	1	1	0	0	0	0	0	0	1	0	0	1	0	0	0	0	0	0	0	0	0	0	0	0	0	0	0	0	0
BC0679_gene	20	2	0	1	4	0	8	6	2	6	4	1	1	1	0	5	4	0	9	2	1	1	0	0	0	0	0	0	1	0	0	1	0	0	0	0	0	0	0	0	0	0	0	0	0	0	0	0	0
BC0681_gene	18	0	0	0	4	0	12	2	1	4	5	0	0	2	0	4	5	0	9	2	1	1	0	0	0	0	0	0	0	0	0	0	0	0	0	0	0	0	0	0	0	0	0	0	0	0	0	0	0
BC0685_gene	16	6	0	3	1	1	13	1	3	4	5	1	0	1	0	3	4	0	7	1	0	1	0	0	0	0	0	0	1	0	0	1	0	0	0	0	0	0	0	0	0	0	0	0	0	0	0	0	0
BC0686_gene	17	1	0	2	2	0	13	2	0	3	5	0	0	1	0	3	5	0	8	1	0	1	0	0	0	0	0	0	0	0	0	0	0	0	0	0	0	0	0	0	0	0	0	0	0	0	0	0	0
BC0687_gene	17	1	0	2	2	0	10	4	1	4	5	0	0	1	0	3	5	0	8	1	0	1	0	0	0	0	0	0	0	0	0	0	0	0	0	0	0	0	0	0	0	0	0	0	0	0	0	0	0
BC0688_gene	15	5	0	7	2	0	9	4	3	4	6	0	0	1	0	3	4	0	7	1	1	0	0	0	0	0	0	0	0	0	0	0	0	0	0	0	0	0	0	1	0	1	0	0	0	0	0	0	0
BC0689_gene	13	5	0	4	0	0	15	0	0	1	5	3	1	0	0	1	3	1	5	1	1	0	0	0	0	0	0	0	0	0	0	0	0	1	0	0	0	0	0	1	1	2	1	0	0	0	0	0	0
BC0692_gene	13	1	0	0	2	6	13	2	0	3	4	0	0	2	0	2	4	0	6	2	1	1	0	0	0	1	0	0	0	0	0	1	0	0	0	0	0	0	0	0	0	0	0	0	0	0	0	0	0
BC0694_gene	15	3	0	6	0	0	10	5	1	3	6	0	2	0	0	2	5	0	7	2	1	1	0	0	0	1	0	0	0	0	0	1	0	0	0	0	0	0	0	0	0	0	0	0	0	0	0	0	0
BC0695_gene	19	0	1	0	3	1	9	6	1	4	5	0	0	1	0	4	5	0	9	1	0	1	0	0	0	0	0	0	0	0	0	0	0	0	0	0	0	0	0	0	0	0	0	0	0	0	0	0	0
BC0703_gene	21	1	0	3	1	0	14	0	1	6	4	1	1	1	0	5	4	1	10	2	1	1	0	0	0	0	1	0	0	0	0	1	0	0	0	0	0	0	0	0	0	0	0	0	0	0	0	0	0
BC0710_gene	20	0	0	4	0	0	14	2	0	1	6	3	0	0	2	1	6	3	10	2	1	1	0	0	0	0	0	0	0	0	0	0	0	0	0	0	0	0	0	0	0	0	0	0	0	0	0	0	0
BC0712_gene	19	5	0	3	1	0	11	4	1	4	4	4	0	1	0	4	4	0	8	1	0	1	0	0	0	0	0	0	1	0	1	1	0	0	0	0	0	0	0	0	0	0	0	1	0	0	0	0	0
BC0714_gene	20	6	0	1	3	0	7	7	3	7	6	0	1	0	0	7	3	0	10	1	1	0	0	0	0	0	0	0	0	0	0	0	0	0	0	0	0	0	0	0	0	0	0	0	0	0	0	0	0
BC0751_gene	13	1	0	3	0	1	14	0	2	3	4	0	1	1	0	3	3	0	6	2	1	1	0	0	0	0	0	0	0	0	0	0	0	0	0	0	0	0	0	0	0	0	0	0	0	0	0	0	0
BC0752_gene	29	6	0	7	1	0	13	2	0	7	7	0	1	1	0	6	5	0	11	2	1	1	0	1	0	0	0	0	0	0	0	1	0	1	0	0	0	0	1	0	0	2	0	0	0	0	0	0	0
BC0755_gene	25	1	0	2	1	0	13	3	0	6	6	1	0	0	1	6	5	1	12	1	1	0	0	0	0	0	0	0	0	0	0	0	0	0	0	0	0	0	1	0	1	1	0	0	0	0	0	0	0
BC0759_gene	17	7	0	1	3	0	11	4	2	4	6	2	0	0	0	3	3	0	6	0	0	0	1	0	0	0	0	0	0	0	1	1	0	0	0	1	0	0	2	0	1	3	0	0	0	0	0	1	0
BC0772_gene	16	0	0	1	3	0	9	6	1	4	4	0	1	1	0	4	4	0	8	2	1	1	0	0	0	0	0	0	0	0	0	0	0	0	0	0	0	0	0	0	0	0	0	0	0	0	0	0	0
BC0780_gene	20	4	0	1	2	0	11	3	3	3	6	3	0	1	1	2	6	1	9	2	1	1	0	0	0	0	0	0	1	0	0	1	0	0	0	0	0	0	0	0	0	0	0	0	0	0	0	0	0
BC0781_gene	10	2	0	1	2	0	10	5	2	1	4	0	0	1	0	1	4	0	5	1	0	1	0	0	0	0	0	0	0	0	0	0	0	0	0	0	0	0	0	0	0	0	0	0	0	0	0	0	0
BC0785_gene	14	0	0	3	6	1	12	3	0	3	4	0	0	2	0	3	4	0	7	2	1	1	0	0	0	0	0	0	0	0	0	0	0	0	0	0	0	0	0	0	0	0	0	0	0	0	0	0	0
BC0799_gene	19	1	1	3	1	0	9	6	1	3	7	0	0	1	0	3	6	0	9	1	0	1	0	0	0	0	0	0	0	0	0	0	0	0	0	0	0	0	1	0	1	1	0	0	0	0	0	0	0
BC0801_gene	26	4	0	4	0	0	12	3	0	6	7	1	0	1	1	6	6	1	13	2	1	1	0	0	0	0	0	0	0	0	0	0	0	0	0	0	0	0	0	0	0	0	0	0	0	0	0	0	0
BC0803_gene	16	0	0	1	5	0	10	5	1	3	5	0	1	1	0	3	5	0	8	2	1	1	0	0	0	0	0	0	0	0	0	0	0	0	0	0	0	0	0	0	0	0	0	0	0	0	0	0	0
BC0806_gene	16	0	0	2	2	0	14	1	0	4	4	0	1	1	0	4	4	0	8	2	1	1	0	0	0	0	0	0	0	0	0	0	0	0	0	0	0	0	0	0	0	0	0	0	0	0	0	0	0
[truncated: 36 more columns]
