# Supplementary material for: Compensatory Evolution of Intrinsic Transcription Terminators in Bacillus Cereus
Source: Genome Biol Evol. 2017 Feb 14;9(2):340–9. doi: 10.1093/gbe/evw295 (PMC5381666; doi:10.1093/gbe/evw295)
Supplement: Supplementary Data [file evw295_Supp.zip › S4_article_Safina_Mironov_Bazykin_supplementary_r_code.r]

t = read.table(file = "S4_article_Safina_Mironov_Bazykin_supplementary_table.table", header = T, stringsAsFactors = F)
# 
sprintf("The conservation of terminator stem regions is %.4f", sum(t$stem_conserved)/sum(t$stem_conserved + t$stem_mismatch + t$stem_gap))

sprintf("The conservation of loop regions is %.4f", sum(t$loop_conserved)/sum(t$loop_conserved + t$loop_mismatch + t$loop_gap))

sprintf("The conservation of poly-U regions is %.4f", sum(t$utail_conserved)/sum(t$utail_conserved + t$utail_mismatch + t$utail_gap))

sprintf("The conservation of fourfold degenerate sites in coding regions is %.4f", sum(t$coding_conserved)/sum(t$coding_conserved + t$coding_polymorphic))

sprintf("The proportion of nonconserved columns due to mismatches out of a total number of nonconserved columns in terminator stems is %.4f", sum(t$stem_mismatch)/sum(t$stem_mismatch + t$stem_gap))

sprintf("The proportion of nonconserved columns due to mismatches out of a total number of nonconserved columns in terminator loops is %.4f", sum(t$loop_mismatch)/sum(t$loop_mismatch + t$loop_gap))

sprintf("The proportion of nonconserved columns due to mismatches out of a total number of nonconserved columns in terminator poly-Us is %.4f", sum(t$utail_mismatch)/sum(t$utail_mismatch + t$utail_gap))

sprintf("The proportion of the AU pair in the reference genome is %.4f", sum(t$ref_pairs_AT)/sum(t$ref_pairs_AT + t$ref_pairs_GC + t$ref_pairs_GT))

sprintf("The proportion of the GC pair in the reference genome is %.4f", sum(t$ref_pairs_GC)/sum(t$ref_pairs_AT + t$ref_pairs_GC + t$ref_pairs_GT))

sprintf("The proportion of the GU pair in the reference genome is %.4f", sum(t$ref_pairs_GT)/sum(t$ref_pairs_AT + t$ref_pairs_GC + t$ref_pairs_GT))

sprintf("The proportion of the GU pair in invariant column pairs is %.4f", sum(t$cc_GT_total)/sum(t$cc_GT_total + t$cc_GC_total + t$cc_AT_total))

sprintf("The proportion of variable columns involved in interactions is %.4f", sum(t$pp_total * 2 + t$cp_total)/(sum(t$pp_total + t$cp_total + t$cc_total) * 2))

sprintf("The proportion of column pairs with the inferred LCA is %.4f", sum(t$pp_total + t$cp_total + t$cc_total - t$cp_UNKNOWN - t$pp_UNKNOWN)/(sum(t$pp_total + t$cp_total + t$cc_total)))

sprintf("The proportion of column pairs with the AU ancestor among column pairs with the inferred LCA is %.4f", sum(t$AT_anc)/(sum(t$pp_total + t$cp_total + t$cc_total - t$cp_UNKNOWN - t$pp_UNKNOWN)))

sprintf("The proportion of column pairs with the GC ancestor among column pairs with the inferred LCA is %.4f", sum(t$GC_anc)/(sum(t$pp_total + t$cp_total + t$cc_total - t$cp_UNKNOWN - t$pp_UNKNOWN)))

sprintf("The proportion of column pairs with the GU ancestor among column pairs with the inferred LCA is %.4f", sum(t$GT_anc)/(sum(t$pp_total + t$cp_total + t$cc_total - t$cp_UNKNOWN - t$pp_UNKNOWN)))

sprintf("The proportion of column pairs with non-WC and non-GU ancestors among column pairs with the inferred LCA is %.4f", (sum(t$pp_total + t$cp_total + t$cc_total - t$cp_UNKNOWN - t$pp_UNKNOWN - t$AT_anc - t$GC_anc - t$GT_anc))/(sum(t$pp_total + t$cp_total + t$cc_total - t$cp_UNKNOWN - t$pp_UNKNOWN)))

sprintf("The proportion of column pairs with the AU ancestor where only one column was variable is %.4f", sum(t$cp_AT_total)/sum(t$AT_anc))

sprintf("The proportion of column pairs with the GC ancestor where only one column was variable is %.4f", sum(t$cp_GC_total)/sum(t$GC_anc))

sprintf("The proportion of column pairs with the GU ancestor where only one column was variable is %.4f", sum(t$cp_GT_total)/sum(t$GT_anc))

sprintf("The proportion of column pairs with the AU ancestor where both columns were variable is %.4f", sum(t$pp_AT)/sum(t$AT_anc))

sprintf("The proportion of column pairs with the GC ancestor where both columns were variable is %.4f", sum(t$pp_GC)/sum(t$GC_anc))

sprintf("The proportion of column pairs with the GU ancestor where both columns were variable is %.4f", sum(t$pp_GT)/sum(t$GT_anc))

sprintf("The probability of two independent substitutions in column pairs with the AU ancestor is %.4f", (sum(t[,grep("cp_AT_A.{1}", colnames(t), perl = T)]) + sum(t$pp_AT)) * (sum(t[,grep("cp_AT_.{1}T", colnames(t), perl = T)]) + sum(t$pp_AT)) / sum(t$AT_anc)**2)

p_AT = (sum(t[,grep("cp_AT_A.{1}", colnames(t), perl = T)]) + sum(t$pp_AT)) * (sum(t[,grep("cp_AT_.{1}T", colnames(t), perl = T)]) + sum(t$pp_AT)) / sum(t$AT_anc)**2

sprintf("The P-value of two-tailed binomial test testing the excess of base pair substitutions in column pairs with the AU ancestor is %e", binom.test(sum(t$pp_AT), sum(t$AT_anc), p_AT, a="t")$p.value)

sprintf("The probability of two independent substitutions in column pairs with the GC ancestor is %.4f", (sum(t[,grep("cp_GC_G.{1}", colnames(t), perl = T)]) + sum(t$pp_GC)) * (sum(t[,grep("cp_GC_.{1}C", colnames(t), perl = T)]) + sum(t$pp_GC)) / sum(t$GC_anc)**2)

p_GC = (sum(t[,grep("cp_GC_G.{1}", colnames(t), perl = T)]) + sum(t$pp_GC)) * (sum(t[,grep("cp_GC_.{1}C", colnames(t), perl = T)]) + sum(t$pp_GC)) / sum(t$GC_anc)**2

sprintf("The P-value of two-tailed binomial test testing the excess of base pair substitutions in column pairs with the GC ancestor is %e", binom.test(sum(t$pp_GC), sum(t$GC_anc), p_GC, a="t")$p.value)

sprintf("The probability of two independent substitutions in column pairs with the GU ancestor is %.4f", (sum(t[,grep("cp_GT_G.{1}", colnames(t), perl = T)]) + sum(t$pp_GT)) * (sum(t[,grep("cp_GT_.{1}T", colnames(t), perl = T)]) + sum(t$pp_GT)) / sum(t$GT_anc)**2)

p_GT = (sum(t[,grep("cp_GT_G.{1}", colnames(t), perl = T)]) + sum(t$pp_GT)) * (sum(t[,grep("cp_GT_.{1}T", colnames(t), perl = T)]) + sum(t$pp_GT)) / sum(t$GT_anc)**2

sprintf("The P-value of two-tailed binomial test testing the excess of base pair substitutions in column pairs with the GU ancestor is %e", binom.test(sum(t$pp_GT), sum(t$GT_anc), p_GT, a="t")$p.value)

sprintf("The proportion of column pairs where only one column was variable out of column pairs where either one or both columns were variable in column pairs with the AU ancestor is %.4f", sum(t$cp_AT_total)/sum(t$cp_AT_total + t$pp_AT))

sprintf("The proportion of column pairs where only one column was substituted out of column pairs where either one or both columns were variable in column pairs with the GC ancestor is %.4f", sum(t$cp_GC_total)/sum(t$cp_GC_total + t$pp_GC))

sprintf("The proportion of column pairs where only one column was substituted out of column pairs where either one or both columns were variable in column pairs with the GU ancestor is %.4f", sum(t$cp_GT_total)/sum(t$cp_GT_total + t$pp_GT))

sprintf("The proportion of external column pairs where only one column was variable out of external column pairs with either zero or one variable columns in column pairs with the AU ancestor is %.4f", sum(t$cp_AT_terminal)/(sum(t$cp_AT_terminal + t$cc_AT_terminal)))

sprintf("The proportion of internal column pairs where only one column was substituted out of internal column pairs with either zero or one variable columns in column pairs with the AU ancestor is %.4f", sum(t$cp_AT_total - t$cp_AT_terminal)/(sum(t$cp_AT_total - t$cp_AT_terminal + t$cc_AT_total - t$cc_AT_terminal)))

sprintf("The P-value of Fisher's exact test for the excess of substitutions at the external positions of terminator stems in column pairs with the AU ancestor is %e", fisher.test(matrix(c(sum(t$cp_AT_terminal),sum(t$cp_AT_total - t$cp_AT_terminal),sum(t$cc_AT_terminal),sum(t$cc_AT_total - t$cc_AT_terminal)),2,2), a="t")$p.value)

sprintf("The proportion of external column pairs where only one column was substituted out of external column pairs with either zero or one variable columns in column pairs with the GC ancestor is %.4f", sum(t$cp_GC_terminal)/(sum(t$cp_GC_terminal + t$cc_GC_terminal)))

sprintf("The proportion of internal column pairs where only one column was substituted out of internal column pairs with either zero or one variable columns in column pairs with the GC ancestor is %.4f", sum(t$cp_GC_total - t$cp_GC_terminal)/(sum(t$cp_GC_total - t$cp_GC_terminal + t$cc_GC_total - t$cc_GC_terminal)))

sprintf("The P-value of Fisher's exact test for the excess of substitutions at the external positions of terminator stems in column pairs with the GC ancestor is %e", fisher.test(matrix(c(sum(t$cp_GC_terminal),sum(t$cp_GC_total - t$cp_GC_terminal),sum(t$cc_GC_terminal),sum(t$cc_GC_total - t$cc_GC_terminal)),2,2), a="t")$p.value)

sprintf("The proportion of external column pairs where only one column was substituted out of external column pairs with either zero or one variable columns in column pairs with the GU ancestor is %.4f", sum(t$cp_GT_terminal)/(sum(t$cp_GT_terminal + t$cc_GT_terminal)))

sprintf("The proportion of internal column pairs where only one column was substituted out of internal column pairs with either zero or one variable columns in column pairs with the GU ancestor is %.4f", sum(t$cp_GT_total - t$cp_GT_terminal)/(sum(t$cp_GT_total - t$cp_GT_terminal + t$cc_GT_total - t$cc_GT_terminal)))

sprintf("The P-value of Fisher's exact test for the excess of substitutions at the external positions of terminator stems in column pairs with the GU ancestor is %.4f", fisher.test(matrix(c(sum(t$cp_GT_terminal),sum(t$cp_GT_total - t$cp_GT_terminal),sum(t$cc_GT_terminal),sum(t$cc_GT_total - t$cc_GT_terminal)),2,2), a="t")$p.value)

sprintf("The P-value of Fisher's exact test for the excess of substitutions at the inner positions of terminator stems in column pairs with the AU, GC or GU ancestors is %e", fisher.test(matrix(c(sum(t[,grep("cp_.._terminal", colnames(t), perl = T)])-sum(t$cp_inner_AT_GC_GT),sum(t$cp_inner_AT_GC_GT),sum(t[,grep("cc_.._terminal", colnames(t), perl = T)])-sum(t$cc_inner_AT_GC_GT),sum(t$cc_inner_AT_GC_GT)),2,2), a="t")$p.value)

sprintf("The P-value of Fisher's exact test for the excess of substitutions in the right arm of the stem at the outer positions of terminator stems in column pairs with the AU, GC or GU ancestors is %e", fisher.test(matrix(c(sum(t[,grep("cp_.._terminal", colnames(t), perl = T)])-sum(t$cp_inner_AT_GC_GT)-sum(t$cp_terminal_outer_right_AT_GC_GT),sum(t$cp_terminal_outer_right_AT_GC_GT),sum(t$cc_terminal_outer_right_AT_GC_GT),sum(t$cc_terminal_outer_right_AT_GC_GT)),2,2), a="t")$p.value)

total_length_1 = sum(t[t$orientation_class==1,grep("[cp]{2}_total", colnames(t), perl = T)])*2
subs_1 = sum(t[t$orientation_class==1,"cp_total"])

total_length_2 = sum(t[t$orientation_class==2,grep("[cp]{2}_total", colnames(t), perl = T)])*2
subs_2 = sum(t[t$orientation_class==2,"cp_total"])

total_length_3 = sum(t[t$orientation_class==3,grep("[cp]{2}_total", colnames(t), perl = T)])*2
subs_3 = sum(t[t$orientation_class==3,"cp_total"])

total_length_4 = sum(t[t$orientation_class==4,grep("[cp]{2}_total", colnames(t), perl = T)])*2
subs_4 = sum(t[t$orientation_class==4,"cp_total"])

sprintf("The P-value of Fisher's exact test for the lack of substitutions in the not coinciding terminators of convergent genes is %.2f", fisher.test(matrix(c(subs_2, total_length_2 - subs_2, subs_1, total_length_1 - subs_1),2,2), a="t")$p.value)

sprintf("The P-value of Fisher's exact test for the lack of substitutions in the coinciding terminators of convergent genes is %e", fisher.test(matrix(c(subs_3, total_length_3 - subs_3, subs_1, total_length_1 - subs_1),2,2), a="t")$p.value)

sprintf("The P-value of Fisher's exact test for the lack of substitutions in the possibly coinciding terminators of convergent genes is %.2f", fisher.test(matrix(c(subs_4, total_length_4 - subs_4, subs_1, total_length_1 - subs_1),2,2), a="t")$p.value)

sprintf("The number of genes containing column pairs with base pair substitutions is %i", sum(t$pp_total!=0))

sprintf("The number of column pairs in 202 genes is %i", sum(t$pp_total))

sprintf("The number of switches in 202 genes is %i", sum(t$switch_number))

sprintf("The total number of column pairs in 202 genes is %i", sum(t[t$pp_total!=0,grep("ref_pairs.+",colnames(t), perl = T)]))

sprintf("The total number of external column pairs in 202 genes is %i", sum(t[t$pp_total!=0, grep("[cp]{2}_terminal$",colnames(t), perl = T)]))


sprintf("The TIR statistics for 155 genes with own trees with 1000 flanking nucleotides is %.2f", sum(t$own_tree_1000_1 + t$own_tree_1000_3)/sum(t$own_tree_1000_2))

sprintf("The TIR statistics for 155 genes with own trees with 2000 flanking nucleotides is %.2f", sum(t$own_tree_2000_1 + t$own_tree_2000_3)/sum(t$own_tree_2000_2))

        
